# Supplementary material for: The Role of EGFR in Influenza Pathogenicity: Multiple Network-Based Approaches to Identify a Key Regulator of Non-lethal Infections
Source: Front Cell Dev Biol. 2019 Sep 20;7:200. doi: 10.3389/fcell.2019.00200 (PMC6763731; doi:10.3389/fcell.2019.00200)
Supplement: Supplementary file 1 [file Data_Sheet_1.xlsx]

## Sheet: Table S1
Table S1: Integration of gene and protein data using target enrichment. "regulator" and "target proteins" indicate regulatory relationships from curated literature. "day regulator" indicates day the regulator was found to be changed. "day target" indicates day the target was found to be changed. 'pvalue' indicates the significance of the association.
Genes Regulating Proteins
regulator	day regulator found correlated with pathogenicity	day targets found correlated with pathogenicity	pvalue	target proteins
Egfr	d1	d1	9.424e-05	ARR3; HSPA4; UBE2V2
Foxa2	d1	d4	0.001775	SERPINA6; HPX
Egfr	d1	d4	2.767e-05	ARR3; KRT18; GSTP1; GSTP2
Syk	d1	d4	0.004462	GSTP1; GSTP2
Prickle1	d1	d4	0.001959	TUBB; TUBB5
Ubd	d2	d4	3.218e-09	CCT6A; DES; GCAT; GSTP1; GSTP2
Prickle1	d2	d4	0.001959	TUBB; TUBB5
App	d2	d4	0.0005912	AMBP; APOE; CAST; DDX5; NPTN; PGK1; PRDX2; RPL15; SAA4; C4A; C4B; HPX; TUBB; TUBB5
Mycn	d4	d4	0.0001353	2610101N10RIK; ARR3; GDA; HAGH; PGLS; PRDX2; RAB5C; RAB8B; RPL15; RPL26; RPS25; USP7; GSTP1; GSTP2; TUBB; TUBB5
Myc	d4	d4	1.151e-06	ARR3; KRT18; NPTN; PGK1; USP7; GSTP1; GSTP2
Mapk6	d4	d4	0.002481	APOE; FAM49B; STX7
Mmp9	d4	d4	0.001513	PGK1
Rufy3	d4	d4	0.0001529	CCT6A
Prickle1	d4	d4	0.001959	TUBB; TUBB5
Tjp1	d4	d4	3.951e-05	OCLN; RAB8B; TUBB; TUBB5
Lrp4	d4	d7	0.001143	AGRN; SERPINC1

## Sheet: Table S2
Table S2: Integration of gene and protein data using target enrichment. "regulator" and "target proteins" indicate regulatory relationships from curated literature. "day regulator" indicates day the regulator was found to be changed. "day target" indicates day the target was found to be changed. 'pvalue' indicates the significance of the association.
Genes Regulating Genes
regulator	day regulator found correlated with pathogenicity	day targets found correlated with pathogenicity	pvalue	target genes
Cd22	d1	d1	0.00182	SIRPA; SYK
Ebf1	d1	d1	7.351e-06	CD19; CD79B; CEBPD; IL12A; NAPSA; SEMA7A
Foxa2	d1	d4	0.0004348	EFNA1; ETV5; HIF1A; HNMT; IGF2; IGFBP2; KLF12; SLC1A3; WFDC15B; ANG2; RNASE4
Plaur	d1	d4	3.471e-05	HIF1A; ITGAM; MMP9; ANG2; RNASE4
Egfr	d1	d4	8.537e-05	CASP3; CAV1; CAV2; CD59B; CD9; CEBPB; DLG3; EPS8; FRAP1; GRB14; HIST1H2BC; IGFBP2; IRS1; JAK2; LYN; MMP9; MYC; NRP1; PKM2; PLAT; PLAUR; PTPN3; RIPK1; SGPL1; SORT1; SYP; VCAN; EG639396; NEDD4
Prkcb	d1	d4	0.00102	CD81; CD9; DPYSL2; FKBP5; FRAP1; GAP43; GCNT1; IRS1; MAPK6; NCF1; NFKBIA; NRP1; SYP
Pcsk6	d1	d4	0.000988	BMP4; E2F3; IGF2; ITGA8; MMP15; SRPX2; TG; TIMP2
Cebpd	d1	d7	9.209e-05	EDN1; IL12B; PRTN3; PTHLH; PTX3; HPXN
Ebf1	d1	d7	9.209e-05	AHR; BCL2L1; CD19; CD2; CD79A; CD79B; CIITA; ELL3; EMID1; ETV5; FZD9; HK2; NEURL3; PDXK; SMARCA2
Foxa2	d1	d7	0.004362	ALAS2; ETV5; FABP1; FST; HEY2; SLC1A3; SLC4A4; HPXN
Serpine1	d1	d7	9.704e-05	AHR; CRY1; EAR1; IGFBP5; KRT18; MMP3; NR1H4; PER2; PLAT; PLAU; ROR1; SMARCA2; STAT1; THRA; VIT; VLDLR
Ahr	d2	d2	0.001369	APP; CYP1B1; NQO1
Fn1	d2	d2	0.001039	AHR; C3; DPP4; SKIL; SOX17; SOX7
Ahr	d2	d4	0.0001366	APAF1; ARNTL; CDKN1A; COL4A3; CYP1B1; IL10; MYC; NCF1; NFKBIA; PKM2; SCO1; SPHK1; TNFSF14; VEGFB; EAR3; NR2F2
Cebpb	d2	d4	0.0002512	ADH1; CAV2; DSP; GAP43; GCH1; HIF1A; IGF2; LAMB2; PDE4D; PRTN3; PTX3; STEAP4; WFDC15B
Lrp2	d2	d4	0.0001616	APBB1; CAV1; CAV2; DLG3; EGFL6; GLA; LEPR; MAGI1; MAGI3; MMP9; PDGFD; RBP1; SELP
Cd81	d2	d4	0.003289	CD36; CD9; CD97; EAR1; MME; SCO1
Met	d2	d4	0.001082	CEBPB; HIF1A; MYC; NRP1; PLAUR; PLXNB1; PTPN3
App	d2	d4	5.665e-05	AGRN; APBB1; ATP1A3; CASP3; CASP8; CAV1; CEBPB; CLSTN1; COL4A3; COL4A5; CTSG; DSP; EFEMP1; FHL1; GAP43; HPSE; HTRA1; ITGAM; LRP8; MAP2K6; MME; MMP9; MTAP2; MYC; PKM2; PLAT; PLTP; SELP; SEMA3B; SLC1A3; SORT1; SYP; TGM2; VARS2; VEGFA
Adm	d2	d4	0.001262	CALCRL; CEBPB; FHL1; HIF1A; MME; MYC
Fn1	d2	d4	0.000816	COL4A3; DPP4; HPSE; HTRA1; LGALS8; MMP13; MMP9; PRTN3; PYCARD; SOX7; TGM2; VEGFA; WFDC15B; MMP24; MMP25
Cebpb	d2	d7	5.021e-07	EDN1; GCH1; IL12B; KRT18; PRTN3; PTX3; SLC6A2; SPIB; XDH; HPXN
Nfil3	d4	d4	0.004606	BACH2; BMP4; CBX8; CDKN1A; CEBPB; CREB3L1; EAR1; GAP43; HIF1A; IGF2BP2; IL10; MYC; PHEX; RORC
Lhx2	d4	d4	5.665e-05	2410066E13RIK; ADH1; ALDH2; ARNTL; CBX7; CBX8; CNTN6; CRYL1; CYP1B1; DNALC1; EGR2; FABP7; FAT4; FGF1; FLNB; GUCY1A3; GUCY1B3; HBB-Y; HEBP2; IL1F9; LHX6; LIPF; MME; PDLIM3; PLXNA2; ROBO2; RUFY3; SEMA3E; SLC1A3; SOX11; SPNB2; ST8SIA4; TCFEC; TMEFF2; TSPAN12; TTLL7
Arntl	d4	d4	0.004419	ACACB; BCAM; EAR1; ETV6; FRAP1; HIF1A; MYC; VEGFA
Hif1a	d4	d4	4.093e-07	ADA; ANG2; AQP5; BMP4; CYP1B1; EFNA1; INHBB; MME; PDE4D; SLC1A3; SORT1; RNASE4
Cebpb	d4	d4	0.0002512	ADH1; CAV2; DSP; GAP43; GCH1; HIF1A; IGF2; LAMB2; PDE4D; PRTN3; PTX3; STEAP4; WFDC15B
Tnfrsf25	d4	d4	0.0008805	RIPK1; SELE; TNFSF15
Epor	d4	d4	9.446e-05	JAK2; LYN; SCO1; SYP
Ager	d4	d4	0.0008617	CAV1; HIF1A; LTB4R1; MMP9; MYCN; MYD88; NRP1; PLAUR; PRTN3
Lepr	d4	d4	0.003558	CAV1; CEBPB; HIF1A; LEPR; SYP
Fcgrt	d4	d4	0.001734	B4GALT5; CEBPB; FGFR4; MYC
Plxna2	d4	d4	0.002936	DPYSL2; NRP1; SEMA3B; SUSD4
Lrp2	d4	d4	0.0001616	APBB1; CAV1; CAV2; DLG3; EGFL6; GLA; LEPR; MAGI1; MAGI3; MMP9; PDGFD; RBP1; SELP
Cd9	d4	d4	0.0006724	BCAM; CD59B; DPP4
Cd81	d4	d4	0.003289	CD36; CD9; CD97; EAR1; MME; SCO1
Plaur	d4	d4	3.471e-05	HIF1A; ITGAM; MMP9; ANG2; RNASE4
Nrp1	d4	d4	0.0005311	CEBPB; HIF1A; MMP9; PLEKHG5; PLXNB1; SEMA3B; VEGFA; VEGFB; EIF4A2
Lyn	d4	d4	0.002025	CASP3; CASP8; CAV1; CEBPB; EAR1; MME; PDE4D; PLAUR; SPHK1; SYP
Prtn3	d4	d4	5.755e-06	MAOA; WFDC15B
Gpc3	d4	d4	0.0002526	CD81; DPP4; FGF1; FZD7; IGF2; MYC
Bid	d4	d4	0.0001434	BAK1; BCL2L1; BID; CASP3; CASP8; CCK; HIF1A; MMP9; MYC; NOD2; PRTN3
Cav1	d4	d4	0.0001939	ATP1A2; CAV2; CD59B; CD9; DPP4; ETV5; GAP43; MYC; PLAUR; PTAFR; PYCARD; UTRN
Cebpb	d4	d7	5.021e-07	EDN1; GCH1; IL12B; KRT18; PRTN3; PTX3; SLC6A2; SPIB; XDH; HPXN
Lhx2	d4	d7	0.003692	2310047O13RIK; 5830405N20RIK; ABAT; ADAM32; CBX7; CRYL1; CYP1B1; D430039N05RIK; DBP; DPYD; IFNA4; ITGB6; LIPF; MS4A7; PLAU; PLXNA2; RASSF6; ROBO2; SH2D1B1; SIGLECH; SLC1A3; SOX9; ST8SIA4; TCFEC; TMEFF2
Hif1a	d4	d7	0.000158	ALAS2; CYP1B1; EDN1; F3; FSCN1; HEY2; HK2; INHBB; PBEF1; PDGFB; PTHLH; SLC1A3; VIT
Lyn	d4	d7	0.0001171	CD19; CD72; CD79A; CD79B; CFTR; EAR1; PTPN6; PTPRC; SELPLG; SPHK1; STAT1
Plat	d4	d7	0.0001937	LAMA1; RARG
Cbx7	d4	d7	3.898e-05	ABCA2; BHLHB5; CD19; CD2; CYP1B1; FCRL1; HEY2; KRT18; LBX2; NRN1; PTPRC; SFRP4; SOX9; SPP1; EAR3
Cry1	d7	d7	0.001414	EAR1
Ebf1	d7	d7	9.209e-05	AHR; BCL2L1; CD19; CD2; CD79A; CD79B; CIITA; ELL3; EMID1; ETV5; FZD9; HK2; NEURL3; PDXK; SMARCA2
Sox9	d7	d7	0.005112	ETV5; INHBB; VIT; EAR3
Stat1	d7	d7	0.0007244	C2; CD2; CDKN1A; CIITA; CYP1B1; DPP4; EAR1; EDN1; FKBP5; GCH1; GLS; GTF2I; IFI27; IL12B; IL2RA; MBD1; NOS3; SLC1A3; VIT
Serpine1	d7	d7	9.704e-05	AHR; CRY1; EAR1; IGFBP5; KRT18; MMP3; NR1H4; PER2; PLAT; PLAU; ROR1; SMARCA2; STAT1; THRA; VIT; VLDLR
Plat	d7	d7	0.0001937	LAMA1; RARG
Ptpn6	d7	d7	0.0002604	CD72; CD79A; CD79B; KDR; SIRPA; STAT1
Ciita	d7	d7	1.375e-07	H2-OA; SPIB
Cbx7	d7	d7	3.898e-05	ABCA2; BHLHB5; CD19; CD2; CYP1B1; FCRL1; HEY2; KRT18; LBX2; NRN1; PTPRC; SFRP4; SOX9; SPP1; EAR3

## Sheet: Table S3
Table S3: Genes correlated pathogenicity early in infection.
Early correlated genes
symbol	probe ID	refseq	entrez ID	description
COPG2AS2	A_52_P939838	U20264	100044236	Mus musculus clone 1.5B [U20264]
IL12A	A_52_P442228	NM_008351	16159	ref|Mus musculus interleukin 12a (Il12a), transcript variant 2, mRNA [NM_008351]
MPP3	A_51_P497039	NM_007863	13384	Mus musculus membrane protein, palmitoylated 3 (MAGUK p55 subfamily member 3) (Mpp3), mRNA [NM_007863]
PLK3	A_51_P375201	NM_013807	12795	Mus musculus polo-like kinase 3 (Drosophila) (Plk3), mRNA [NM_013807]
AK081116	A_51_P102607	AK081116	NA	Mus musculus 10 days neonate cerebellum cDNA, RIKEN full-length enriched library, clone:B930089N03 product:Hypothetical Gag gene protein p24, full insert sequence. [AK081116]
XLKD1	A_52_P686785	NM_053247	114332	Mus musculus extra cellular link domain-containing 1 (Xlkd1), mRNA [NM_053247]
MCC	A_52_P151256	AK086823	328949	Mus musculus 0 day neonate lung cDNA, RIKEN full-length enriched library, clone:E030003C12 product:unclassifiable, full insert sequence [AK086823]
MYH7	A_51_P143162	NM_080728	140781	Mus musculus myosin, heavy polypeptide 7, cardiac muscle, beta (Myh7), mRNA [NM_080728]
C78409	A_52_P140881	BC089587	NA	Mus musculus expressed sequence C78409, mRNA (cDNA clone MGC:107595 IMAGE:6757541), complete cds. [BC089587]
C530030A11RIK	A_52_P143261	AK082995	320293	Mus musculus 12 days embryo spinal cord cDNA, RIKEN full-length enriched library, clone:C530030A11 product:unclassifiable, full insert sequence. [AK082995]
TBC1D10C	A_51_P267314	NM_178650	108995	ref|Mus musculus TBC1 domain family, member 10c (Tbc1d10c), mRNA [NM_178650]
MAP3K6	A_51_P170807	NM_016693	53608	Mus musculus mitogen-activated protein kinase kinase kinase 6 (Map3k6), mRNA [NM_016693]
MAP3K6	A_52_P222775	NM_016693	53608	Mus musculus mitogen-activated protein kinase kinase kinase 6 (Map3k6), mRNA [NM_016693]
AK051949	A_52_P1044262	AK051949	NA	Mus musculus 12 days embryo eyeball cDNA, RIKEN full-length enriched library, clone:D230022M09 product:unclassifiable, full insert sequence. [AK051949]
FBXL16	A_52_P49457	NM_001164225	NA	ref|Mus musculus F-box and leucine-rich repeat protein 16 (Fbxl16), mRNA [NM_001164225]
XLKD1	A_51_P155052	NM_053247	114332	Mus musculus extra cellular link domain-containing 1 (Xlkd1), mRNA [NM_053247]
KRT23	A_51_P287198	NM_033373	94179	Mus musculus keratin 23 (Krt23), mRNA [NM_033373]
LYZS	A_51_P321150	NM_017372	17105	Mus musculus lysozyme (Lyzs), mRNA [NM_017372]
CD22	A_51_P448140	NM_009845	12483	Mus musculus CD22 antigen (Cd22), transcript variant 2, mRNA [NM_009845]
MAK	A_52_P252641	NM_001145803	17152	ref|Mus musculus male germ cell-associated kinase (Mak), transcript variant 1, mRNA [NM_001145803]
PLAUR	A_52_P681310	NM_011113	18793	Mus musculus plasminogen activator, urokinase receptor (Plaur), mRNA [NM_011113]
FOXA2	A_51_P222773	NM_010446	15376	Mus musculus forkhead box A2 (Foxa2), mRNA [NM_010446]
IGH-6	A_52_P358360	AK088666	16019	Mus musculus 2 days neonate thymus thymic cells cDNA, RIKEN full-length enriched library, clone:E430023B15 product:immunoglobulin heavy chain 6 (heavy chain of IgM), full insert sequence. [AK088666]
TSC22D3	A_52_P600518	NM_010286	14605	Mus musculus TSC22 domain family 3 (Tsc22d3), transcript variant 2, mRNA [NM_010286]
AK047019	A_52_P811124	AK047019	NA	Mus musculus 10 days neonate cerebellum cDNA, RIKEN full-length enriched library, clone:B930011K02 product:unclassifiable, full insert sequence. [AK047019]
SYKB	A_51_P444934	NM_011518	20963	ref|Mus musculus spleen tyrosine kinase (Sykb), transcript variant 1, mRNA [NM_011518]
2019-09-06	A_52_P319265	NM_019942	56526	ref|Mus musculus septin 6 (Sept6), transcript variant 2, mRNA [NM_019942]
TREM1	A_52_P415116	NM_021406	58217	Mus musculus triggering receptor expressed on myeloid cells 1 (Trem1), mRNA [NM_021406]
A_51_P197292	A_51_P197292	A_51_P197292	NA	Unknown
A_52_P404979	A_52_P404979	A_52_P404979	NA	Unknown
A_52_P80021	A_52_P80021	A_52_P80021	102545	Unknown
A830059I20RIK	A_51_P158678	NM_021427	58238	Mus musculus RIKEN cDNA A830059I20 gene (A830059I20Rik), mRNA [NM_021427]
3526401B18RIK	A_52_P1042732	AK014386	238276	Mus musculus adult male brain cDNA, RIKEN full-length enriched library, clone:3526401B18 product:unclassifiable, full insert sequence [AK014386]
PAQR8	A_51_P422540	NM_028829	74229	Mus musculus progestin and adipoQ receptor family member VIII (Paqr8), mRNA [NM_028829]
MAK	A_51_P467268	NM_008547	17152	ref|Mus musculus male germ cell-associated kinase (Mak), transcript variant 2, mRNA [NM_008547]
E030011O05RIK	A_52_P307874	ENSMUST00000062899	319859	RIKEN cDNA E030011O05 gene [Source:MarkerSymbol;Acc:MGI:2442867] [ENSMUST00000062899]
NDG2	A_51_P269084	NM_175329	103172	Mus musculus Nur77 downstream gene 2 (Ndg2), mRNA [NM_175329]
MYH7	A_52_P88033	NM_080728	140781	Mus musculus myosin, heavy polypeptide 7, cardiac muscle, beta (Myh7), mRNA [NM_080728]
ENSMUST00000132390	A_52_P550769	ENSMUST00000132390	18647	gb|Mus musculus 12 days embryo spinal ganglion cDNA, RIKEN full-length enriched library, clone:D130009P16 product:PFTAIRE protein kinase 1, full insert sequence. [AK083790]
AF143539	A_52_P560141	AF143539	13136	Mus musculus decay accelerating factor (Daf) mRNA, alternative spliced product, partial cds. [AF143539]
EGFR	A_52_P5855	AK049452	13649	Mus musculus 7 days embryo whole body cDNA, RIKEN full-length enriched library, clone:C430014G08 product:unclassifiable, full insert sequence. [AK049452]
TMEM16A	A_51_P168894	NM_178642	101772	Mus musculus transmembrane protein 16A (Tmem16a), mRNA [NM_178642]
E030010A14RIK	A_52_P141608	NM_183160	226040	Mus musculus RIKEN cDNA E030010A14 gene (E030010A14Rik), mRNA [NM_183160]
CDKL5	A_51_P350472	NM_001024624	382253	Mus musculus cyclin-dependent kinase-like 5 (Cdkl5), mRNA [NM_001024624]
AK084873	A_51_P102740	AK084873	NA	Mus musculus 13 days embryo lung cDNA, RIKEN full-length enriched library, clone:D430004L15 product:unclassifiable, full insert sequence. [AK084873]
9230110I02RIK	A_51_P356536	AK020330	77698	Mus musculus adult male epididymis cDNA, RIKEN full-length enriched library, clone:9230110I02 product:unclassifiable, full insert sequence. [AK020330]
ENSMUST00000152400	A_52_P682315	ENSMUST00000152400	22780	gb|Mus musculus adult male bone cDNA, RIKEN full-length enriched library, clone:9830147B08 product:unclassifiable, full insert sequence. [AK036657]
SPIB	A_51_P276267	NM_019866	272382	Mus musculus Spi-B transcription factor (Spi-1/PU.1 related) (Spib), mRNA [NM_019866]
4930588G05RIK	A_52_P1139491	AK019832	78817	Mus musculus adult male testis cDNA, RIKEN full-length enriched library, clone:4930588G05 product:unclassifiable, full insert sequence. [AK019832]
MID1	A_52_P453276	AY540038	17318	Mus musculus clone MEX2B-9 Mid1 mRNA, partial sequence. [AY540038]
MS4A1	A_51_P277683	M62541	12482	Mouse CD20 cell surface protein mRNA, complete cds. [M62541]
TMEM107	A_51_P199098	NM_025838	66910	Mus musculus RIKEN cDNA 1110004B13 gene (1110004B13Rik), transcript variant 1, mRNA [NM_025838]
MBD1	A_52_P131423	AK007371	17190	Mus musculus 10 day old male pancreas cDNA, RIKEN full-length enriched library, clone:1810008C20 product:methyl-CpG binding domain protein 1, full insert sequence. [AK007371]
AIF1L	A_51_P472829	NM_145144	108897	ref|Mus musculus allograft inflammatory factor 1-like (Aif1l), mRNA [NM_145144]
PRICKLE1	A_52_P503849	NM_001033217	106042	Mus musculus prickle like 1 (Drosophila) (Prickle1), mRNA [NM_001033217]
MAFF	A_52_P608322	NM_010755	17133	Mus musculus v-maf musculoaponeurotic fibrosarcoma oncogene family, protein F (avian) (Maff), mRNA [NM_010755]
A530020G20RIK	A_52_P686231	AK040960	319839	Mus musculus adult male aorta and vein cDNA, RIKEN full-length enriched library, clone:A530051K04 product:unclassifiable, full insert sequence [AK040960]
EDARADD	A_52_P643674	NM_133643	NA	ref|Mus musculus EDAR (ectodysplasin-A receptor)-associated death domain (Edaradd), mRNA [NM_133643]
THY1	A_51_P420731	NM_009382	21838	Mus musculus thymus cell antigen 1, theta (Thy1), mRNA [NM_009382]
TSC22D3	A_51_P235816	AF024519	14605	gb|Mus musculus glucocorticoid-induced leucine zipper GILZ protein mRNA, complete cds. [AF024519]
4933432B09RIK	A_52_P483036	AK017017	75729	Mus musculus adult male testis cDNA, RIKEN full-length enriched library, clone:4933432B09 product:RIKEN cDNA 4933432B09 gene, full insert sequence. [AK017017]
TSC22D3	A_51_P235821	NM_001077364	14605	ref|Mus musculus TSC22 domain family, member 3 (Tsc22d3), transcript variant 1, mRNA [NM_001077364]
2810030E01RIK	A_52_P455643	NM_028317	72668	Mus musculus RIKEN cDNA 2810030E01 gene (2810030E01Rik), mRNA [NM_028317]
D630042F21RIK	A_52_P104606	NM_001081186	NA	Mus musculus RIKEN cDNA D630042F21 gene (D630042F21Rik), mRNA [NM_001081186]
A_52_P281888	A_52_P281888	A_52_P281888	NA	Unknown
HTR7	A_51_P101065	NM_008315	15566	Mus musculus 5-hydroxytryptamine (serotonin) receptor 7 (Htr7), mRNA [NM_008315]
RNASE4	A_52_P262511	NM_021472	58809	Mus musculus ribonuclease, RNase A family 4 (Rnase4), transcript variant 1, mRNA [NM_021472]
RIPK4	A_52_P505413	NM_023663	72388	ref|Mus musculus receptor-interacting serine-threonine kinase 4 (Ripk4), mRNA [NM_023663]
A630012P03RIK	A_52_P74381	AK085028	319912	Mus musculus 13 days embryo lung cDNA, RIKEN full-length enriched library, clone:D430026I16 product:hypothetical protein, full insert sequence. [AK085028]
KIF21B	A_52_P282500	NM_001039472	16565	ref|Mus musculus kinesin family member 21B (Kif21b), mRNA [NM_001039472]
AMY1	A_51_P383644	NM_007446	11722	ref|Mus musculus amylase 1, salivary (Amy1), transcript variant 1, mRNA [NM_007446]
PTPLAD1	A_52_P641892	NM_021345	57874	Mus musculus protein tyrosine phosphatase-like A domain containing 1 (Ptplad1), mRNA [NM_021345]
MS4A1	A_52_P483336	NM_007641	12482	Mus musculus membrane-spanning 4-domains, subfamily A, member 1 (Ms4a1), mRNA [NM_007641]
AK087304	A_52_P787767	AK087304	NA	Mus musculus 0 day neonate lung cDNA, RIKEN full-length enriched library, clone:E030042P07 product:unclassifiable, full insert sequence. [AK087304]
CD79B	A_51_P342652	NM_008339	15985	Mus musculus CD79B antigen (Cd79b), mRNA [NM_008339]
OSBPL5	A_52_P134075	NM_024289	79196	Mus musculus oxysterol binding protein-like 5 (Osbpl5), mRNA [NM_024289]
PCSK6	A_51_P180905	NM_011048	NA	ref|Mus musculus proprotein convertase subtilisin/kexin type 6 (Pcsk6), mRNA [NM_011048]
SIGLECG	A_51_P305052	NM_172900	243958	Mus musculus sialic acid binding Ig-like lectin G (Siglecg), mRNA [NM_172900]
DTX1	A_51_P202050	NM_008052	14357	Mus musculus deltex 1 homolog (Drosophila) (Dtx1), mRNA [NM_008052]
CD19	A_51_P318966	NM_009844	12478	Mus musculus CD19 antigen (Cd19), mRNA [NM_009844]
BCL11A	A_52_P82704	AK122557	14025	Mus musculus mRNA for mKIAA1809 protein. [AK122557]
NETO1	A_51_P145948	NM_144946	246317	Mus musculus neuropilin (NRP) and tolloid (TLL)-like 1 (Neto1), mRNA [NM_144946]
ARL4A	A_51_P379976	NM_007487	11861	Mus musculus ADP-ribosylation factor-like 4A (Arl4a), transcript variant 1, mRNA [NM_007487]
RAB11FIP3	A_51_P431491	BC037132	215445	Mus musculus RAB11 family interacting protein 3 (class II), mRNA (cDNA clone IMAGE:4973426), complete cds. [BC037132]
FAIM3	A_51_P378298	NM_026976	69169	Mus musculus Fas apoptotic inhibitory molecule 3 (Faim3), mRNA [NM_026976]
GRP	A_51_P356055	NM_175012	225642	Mus musculus gastrin releasing peptide (Grp), mRNA [NM_175012]
TLE6	A_51_P368591	NM_053254	114606	Mus musculus transducin-like enhancer of split 6, homolog of Drosophila E(spl) (Tle6), mRNA [NM_053254]
PLXNB1	A_52_P308465	NM_172775	235611	Mus musculus plexin B1 (Plxnb1), mRNA [NM_172775]
CD37	A_51_P350752	NM_007645	12493	ref|Mus musculus CD37 antigen (Cd37), mRNA [NM_007645]
RNASE4	A_51_P237383	NM_021472	58809	Mus musculus ribonuclease, RNase A family 4 (Rnase4), transcript variant 1, mRNA [NM_021472]
HSPA1A	A_52_P304902	NM_010479	15511	Mus musculus heat shock protein 1A (Hspa1a), mRNA [NM_010479]
PKP2	A_51_P225427	NM_026163	67451	Mus musculus plakophilin 2 (Pkp2), mRNA [NM_026163]
FUT7	A_51_P445473	NM_013524	14347	ref|Mus musculus fucosyltransferase 7 (Fut7), transcript variant 1, mRNA [NM_013524]
ANG4	A_52_P98778	NM_177544	219033	ref|Mus musculus angiogenin, ribonuclease A family, member 4 (Ang4), mRNA [NM_177544]
D930048N14RIK	A_52_P401614	BC075670	NA	Mus musculus RIKEN cDNA D930048N14 gene, mRNA (cDNA clone IMAGE:30549860), partial cds [BC075670]
ELMO3	A_52_P114620	NM_172760	234683	Mus musculus engulfment and cell motility 3, ced-12 homolog (C. elegans) (Elmo3), mRNA [NM_172760]
FCRL1	A_51_P349221	NM_178165	229499	ref|Mus musculus Fc receptor-like 1 (Fcrl1), transcript variant 2, mRNA [NM_178165]
ARHGAP4	A_51_P339822	NM_138630	171207	ref|Mus musculus Rho GTPase activating protein 4 (Arhgap4), transcript variant 1, mRNA [NM_138630]
SLC10A6	A_51_P173678	NM_029415	75750	Mus musculus solute carrier family 10 (sodium/bile acid cotransporter family), member 6 (Slc10a6), mRNA [NM_029415]
2310034G01RIK	A_52_P493806	AK009611	NA	Mus musculus adult male tongue cDNA, RIKEN full-length enriched library, clone:2310034G01 product:unclassifiable, full insert sequence [AK009611]
INADL	A_52_P176333	NM_001005787	12695	Mus musculus InaD-like (Drosophila) (Inadl), transcript variant 4, mRNA [NM_001005787]
AK032608	A_51_P214612	AK032608	NA	Mus musculus adult male olfactory brain cDNA, RIKEN full-length enriched library, clone:6430704I19 product:Mus musculus Air, mRNA sequence, full insert sequence. [AK032608]
GMIP	A_51_P276939	NM_198101	78816	ref|Mus musculus Gem-interacting protein (Gmip), mRNA [NM_198101]
NEURL2	A_51_P418935	NM_001082974	415115	Mus musculus neuralized-like 2 (Drosophila) (Neurl2), mRNA [NM_001082974]
BLR1	A_52_P70796	NM_007551	12145	Mus musculus Burkitt lymphoma receptor 1 (Blr1), mRNA [NM_007551]
NR4A1	A_51_P239654	NM_010444	15370	Mus musculus nuclear receptor subfamily 4, group A, member 1 (Nr4a1), mRNA [NM_010444]
GRB14	A_51_P517215	NM_016719	50915	Mus musculus growth factor receptor bound protein 14 (Grb14), mRNA [NM_016719]
KLRA12	A_52_P288892	NM_010646	16630	Mus musculus killer cell lectin-like receptor subfamily A, member 12 (Klra12), mRNA [NM_010646]
IRX5	A_51_P410681	NM_018826	54352	Mus musculus Iroquois related homeobox 5 (Drosophila) (Irx5), mRNA [NM_018826]
FGFR3	A_51_P322906	NM_008010	14184	ref|Mus musculus fibroblast growth factor receptor 3 (Fgfr3), transcript variant 1, mRNA [NM_008010]
ENSMUST00000050829	A_51_P227445	ENSMUST00000050829	NA	RIKEN cDNA 2010007H06 gene [Source:MarkerSymbol;Acc:MGI:1917099] [ENSMUST00000050829]
RAVER2	A_52_P268781	AK039072	242570	Mus musculus adult male hypothalamus cDNA, RIKEN full-length enriched library, clone:A230092L08 product:weakly similar to KIAA1579 PROTEIN (FRAGMENT) [Homo sapiens], full insert sequence. [AK039072]
CPA3	A_51_P214127	NM_007753	12873	ref|Mus musculus carboxypeptidase A3, mast cell (Cpa3), mRNA [NM_007753]
A_52_P244908	A_52_P244908	A_52_P244908	NA	Unknown
ENSMUST00000100796	A_51_P304296	ENSMUST00000100796	NA	two pore channel 1 [Source:MarkerSymbol;Acc:MGI:2182472] [ENSMUST00000100796]
FCER2A	A_51_P210591	NM_013517	14128	Mus musculus Fc receptor, IgE, low affinity II, alpha polypeptide (Fcer2a), mRNA [NM_013517]
AK084024	A_52_P515959	AK084024	231991	Mus musculus 12 days embryo spinal ganglion cDNA, RIKEN full-length enriched library, clone:D130077B20 product:CAMP RESPONSE ELEMENT BINDING PROTEIN (CREB1) homolog [Homo sapiens], full insert sequence. [AK084024]
SERPINE1	A_51_P183571	NM_008871	18787	Mus musculus serine (or cysteine) peptidase inhibitor, clade E, member 1 (Serpine1), mRNA [NM_008871]
PCYT2	A_51_P432504	NM_024229	68671	Mus musculus phosphate cytidylyltransferase 2, ethanolamine (Pcyt2), mRNA [NM_024229]
AK013113	A_52_P166450	AK013113	NA	Mus musculus 10, 11 days embryo whole body cDNA, RIKEN full-length enriched library, clone:2810417O13 product:Warning: possibly reversed clone, full insert sequence. [AK013113]
TC1655871	A_52_P683836	TC1655871	NA	tc|DOC10_HUMAN (Q96BY6) Dedicator of cytokinesis protein 10 (Protein zizimin 3), partial (5%) [TC1655871]
SIRPA	A_51_P432764	NM_007547	19261	ref|Mus musculus signal-regulatory protein alpha (Sirpa), transcript variant 1, mRNA [NM_007547]
TBX1	A_51_P218335	NM_011532	21380	Mus musculus T-box 1 (Tbx1), mRNA [NM_011532]
AXUD1	A_52_P604629	NM_153287	215418	Mus musculus AXIN1 up-regulated 1 (Axud1), mRNA [NM_153287]
LY6D	A_51_P343517	NM_010742	17068	Mus musculus lymphocyte antigen 6 complex, locus D (Ly6d), mRNA [NM_010742]
AK081016	A_52_P1107987	AK081016	NA	Mus musculus 10 days neonate cerebellum cDNA, RIKEN full-length enriched library, clone:B930054K19 product:unclassifiable, full insert sequence. [AK081016]
F11	A_51_P502119	NM_028066	109821	Mus musculus coagulation factor XI (F11), mRNA [NM_028066]
RTKN	A_51_P234330	NM_133641	20166	Mus musculus rhotekin (Rtkn), transcript variant 3, mRNA [NM_133641]
RAP2B	A_51_P213761	NM_028712	74012	ref|Mus musculus RAP2B, member of RAS oncogene family (Rap2b), mRNA [NM_028712]
EPHB3	A_51_P334199	NM_010143	13845	Mus musculus Eph receptor B3 (Ephb3), mRNA [NM_010143]
CD22	A_52_P466268	NM_009845	12483	Mus musculus CD22 antigen (Cd22), transcript variant 2, mRNA [NM_009845]
TNFRSF13C	A_51_P457187	NM_028075	72049	Mus musculus tumor necrosis factor receptor superfamily, member 13c (Tnfrsf13c), mRNA [NM_028075]
ENSMUST00000094405	A_52_P525348	ENSMUST00000094405	NA	serum amyloid A, pseudogene [Source:MarkerSymbol;Acc:MGI:108518] [ENSMUST00000094405]
FKBP5	A_52_P481493	NM_010220	14229	Mus musculus FK506 binding protein 5 (Fkbp5), mRNA [NM_010220]
HDHD3	A_51_P465582	NM_024257	72748	Mus musculus haloacid dehalogenase-like hydrolase domain containing 3 (Hdhd3), mRNA [NM_024257]
SEMA7A	A_52_P410765	NM_011352	20361	Mus musculus sema domain, immunoglobulin domain (Ig), and GPI membrane anchor, (semaphorin) 7A (Sema7a), mRNA [NM_011352]
4930535E21RIK	A_52_P171178	NM_029212	382077	Mus musculus RIKEN cDNA 4930535E21 gene (4930535E21Rik), mRNA [NM_029212]
AK079215	A_52_P1020847	AK079215	NA	Mus musculus adult male urinary bladder cDNA, RIKEN full-length enriched library, clone:9530036M16 product:unclassifiable, full insert sequence. [AK079215]
GALNT6	A_52_P377160	NM_172451	207839	Mus musculus UDP-N-acetyl-alpha-D-galactosamine:polypeptide N-acetylgalactosaminyltransferase 6 (Galnt6), mRNA [NM_172451]
NAPSA	A_51_P146149	NM_008437	16541	Mus musculus napsin A aspartic peptidase (Napsa), mRNA [NM_008437]
TLCD1	A_51_P312275	NM_026708	68385	Mus musculus TLC domain containing 1 (Tlcd1), mRNA [NM_026708]
FAM116B	A_52_P223524	NM_027081	69440	ref|Mus musculus family with sequence similarity 116, member B (Fam116b), mRNA [NM_027081]
COBL	A_52_P451485	NM_172496	12808	Mus musculus cordon-bleu (Cobl), mRNA [NM_172496]
HERPUD1	A_51_P434101	NM_022331	64209	Mus musculus homocysteine-inducible, endoplasmic reticulum stress-inducible, ubiquitin-like domain member 1 (Herpud1), mRNA [NM_022331]
FCNB	A_52_P676359	NM_010190	14134	Mus musculus ficolin B (Fcnb), mRNA [NM_010190]
MGLL	A_51_P139920	NM_011844	23945	ref|Mus musculus monoglyceride lipase (Mgll), transcript variant 2, mRNA [NM_011844]
GM129	A_52_P63343	NM_001033302	229599	Mus musculus gene model 129, (NCBI) (Gm129), mRNA [NM_001033302]
CD37	A_52_P463373	NM_007645	12493	ref|Mus musculus CD37 antigen (Cd37), mRNA [NM_007645]
AK012844	A_52_P601295	AK012844	NA	Mus musculus 10, 11 days embryo whole body cDNA, RIKEN full-length enriched library, clone:2810030G10 product:Chimeric clone containing F-box and WD-40 domain protein 7, archipelago and RAN, member RAS oncogene family, full insert sequence. [AK012844]
FGD3	A_52_P19532	NM_015759	30938	ref|Mus musculus FYVE, RhoGEF and PH domain containing 3 (Fgd3), mRNA [NM_015759]
RASGEF1A	A_51_P200517	AK158756	70727	Mus musculus visual cortex cDNA, RIKEN full-length enriched library, clone:K230312J18 product:RasGEF domain family, member 1A, full insert sequence. [AK158756]
EIF1A	A_52_P618852	AK139584	13664	Mus musculus 2 cells egg cDNA, RIKEN full-length enriched library, clone:B020005J11 product:Eukaryotic translation initiation factor 1A homolog [Mus musculus], full insert sequence. [AK139584]
PDCD1	A_51_P285736	NM_008798	18566	Mus musculus programmed cell death 1 (Pdcd1), mRNA [NM_008798]
MTAP7	A_51_P500981	NM_008635	17761	Mus musculus microtubule-associated protein 7 (Mtap7), mRNA [NM_008635]
FOSL2	A_52_P484903	NM_008037	14284	ref|Mus musculus fos-like antigen 2 (Fosl2), mRNA [NM_008037]
A_52_P121356	A_52_P121356	A_52_P121356	319670	Unknown
SDC1	A_52_P479269	NM_011519	20969	ref|Mus musculus syndecan 1 (Sdc1), mRNA [NM_011519]
TCP11L2	A_52_P323331	NM_146008	216198	Mus musculus t-complex 11 (mouse) like 2 (Tcp11l2), mRNA [NM_146008]
H2-BL	A_52_P560113	NM_008199	14963	Mus musculus histocompatibility 2, blastocyst (H2-Bl), mRNA [NM_008199]
BCAS1	A_51_P433194	NM_029815	76960	Mus musculus breast carcinoma amplified sequence 1 (Bcas1), mRNA [NM_029815]
PCSK6	A_52_P376574	XM_355911	18553	PREDICTED: Mus musculus proprotein convertase subtilisin [XM_355911]
EBF1	A_52_P531838	AK036716	13591	Mus musculus adult male bone cDNA, RIKEN full-length enriched library, clone:9830166E18 product:unclassifiable, full insert sequence. [AK036716]
TOM1L1	A_51_P299866	NM_028011	71943	Mus musculus target of myb1-like 1 (chicken) (Tom1l1), mRNA [NM_028011]
NAP066348-1	A_52_P474528	NAP066348-1	NA	Unknown
MMP11	A_51_P293087	NM_008606	17385	Mus musculus matrix metallopeptidase 11 (Mmp11), mRNA [NM_008606]
PRKCB	A_52_P328867	NM_008855	18751	ref|Mus musculus protein kinase C, beta (Prkcb), mRNA [NM_008855]
AVPR1A	A_51_P315042	NM_016847	54140	Mus musculus arginine vasopressin receptor 1A (Avpr1a), mRNA [NM_016847]
TEKT4	A_51_P387868	NM_027951	71840	Mus musculus tektin 4 (Tekt4), mRNA [NM_027951]
AK031518	A_52_P78168	AK031518	19206	Mus musculus 13 days embryo male testis cDNA, RIKEN full-length enriched library, clone:6030446P15 product:unclassifiable, full insert sequence. [AK031518]
SLC7A11	A_52_P298824	AK089283	26570	Mus musculus NOD-derived CD11c +ve dendritic cells cDNA, RIKEN full-length enriched library, clone:F630119J15 product:solute carrier family 7 (cationic amino acid transporter, y+ system), member 11, full insert sequence. [AK089283]
LRTM1	A_51_P326685	NM_176920	319476	Mus musculus leucine-rich repeats and transmembrane domains 1 (Lrtm1), mRNA [NM_176920]
LRRC50	A_52_P271140	NM_026648	68270	Mus musculus leucine rich repeat containing 50 (Lrrc50), mRNA [NM_026648]
ARHGEF15	A_52_P69506	NM_177566	442801	Mus musculus Rho guanine nucleotide exchange factor (GEF) 15 (Arhgef15), mRNA [NM_177566]
2310047O13RIK	A_52_P593611	AK049694	66960	Mus musculus 12 days embryo spinal cord cDNA, RIKEN full-length enriched library, clone:C530040B18 product:Brain MY042 protein, full insert sequence. [AK049694]
ENSMUST00000081921	A_52_P596789	ENSMUST00000081921	NA	Unknown
BCL11A	A_51_P263004	NM_016707	14025	Mus musculus B-cell CLL/lymphoma 11A (zinc finger protein) (Bcl11a), mRNA [NM_016707]
SGPL1	A_51_P391695	NM_009163	20397	Mus musculus sphingosine phosphate lyase 1 (Sgpl1), mRNA [NM_009163]
A630001G21RIK	A_52_P497625	NM_177055	319997	ref|Mus musculus RIKEN cDNA A630001G21 gene (A630001G21Rik), mRNA [NM_177055]
ENSMUST00000103424	A_51_P266248	ENSMUST00000103424	NA	Immunoglobulin heavy chain C gene segment [Source:IMGT/GENE_DB;Acc:IGHD] [ENSMUST00000103424]
NAP047296-1	A_52_P634607	NAP047296-1	NA	Unknown
4933413A10RIK	A_52_P173442	AK030181	243220	Mus musculus adult male testis cDNA, RIKEN full-length enriched library, clone:4933413A10 product:hypothetical Sulfotransferase containing protein, full insert sequence [AK030181]
ABCG5	A_51_P256902	NM_031884	27409	Mus musculus ATP-binding cassette, sub-family G (WHITE), member 5 (Abcg5), mRNA [NM_031884]
ABCA5	A_52_P307961	NM_147219	NA	Mus musculus ATP-binding cassette, sub-family A (ABC1), member 5 (Abca5), mRNA [NM_147219]
2310057J16RIK	A_51_P314045	NM_027171	69697	Mus musculus RIKEN cDNA 2310057J16 gene (2310057J16Rik), mRNA [NM_027171]
SEMA6B	A_51_P417952	NM_013662	20359	Mus musculus sema domain, transmembrane domain (TM), and cytoplasmic domain, (semaphorin) 6B (Sema6b), mRNA [NM_013662]
TSPAN32	A_52_P474775	NM_020286	27027	Mus musculus tetraspanin 32 (Tspan32), mRNA [NM_020286]
SIX1	A_51_P268069	NM_009189	20471	Mus musculus sine oculis-related homeobox 1 homolog (Drosophila) (Six1), mRNA [NM_009189]
1190002H23RIK	A_51_P226269	NM_025427	66214	ref|Mus musculus RIKEN cDNA 1190002H23 gene (1190002H23Rik), mRNA [NM_025427]
AK087003	A_52_P771712	AK087003	NA	Mus musculus 0 day neonate lung cDNA, RIKEN full-length enriched library, clone:E030019H01 product:unclassifiable, full insert sequence. [AK087003]
1700020A23RIK	A_51_P469648	BC049710	75656	Mus musculus cDNA clone MGC:58660 IMAGE:6741234, complete cds. [BC049710]
2310030G06RIK	A_51_P227165	NM_025865	66952	Mus musculus RIKEN cDNA 2310030G06 gene (2310030G06Rik), mRNA [NM_025865]
BC029127	A_51_P486251	BC029127	214368	Mus musculus cDNA sequence BC029127, mRNA (cDNA clone IMAGE:4946331), partial cds. [BC029127]
LGI3	A_51_P356967	NM_145219	213469	Mus musculus leucine-rich repeat LGI family, member 3 (Lgi3), mRNA [NM_145219]
A_51_P190397	A_51_P190397	A_51_P190397	11950	Unknown
A_52_P932234	A_52_P932234	A_52_P932234	NA	Unknown
THRA	A_51_P475995	NM_178060	21833	Mus musculus thyroid hormone receptor alpha (Thra), mRNA [NM_178060]
PDGFA	A_51_P370099	NM_008808	18590	Mus musculus platelet derived growth factor, alpha (Pdgfa), mRNA [NM_008808]
IFT81	A_52_P459276	NM_009879	12589	ref|Mus musculus intraflagellar transport 81 homolog (Chlamydomonas) (Ift81), mRNA [NM_009879]
9830130M13RIK	A_52_P109430	NM_177713	238875	Mus musculus RIKEN cDNA 9830130M13 gene (9830130M13Rik), mRNA [NM_177713]
PVR	A_52_P628590	NM_027514	52118	Mus musculus poliovirus receptor (Pvr), mRNA [NM_027514]
A_52_P787402	A_52_P787402	A_52_P787402	NA	Unknown
LMO7	A_52_P540024	AK052938	380928	gb|Mus musculus 16 days neonate heart cDNA, RIKEN full-length enriched library, clone:D830050B15 product:unclassifiable, full insert sequence. [AK052938]
AK042082	A_52_P97164	AK042082	207278	Mus musculus 3 days neonate thymus cDNA, RIKEN full-length enriched library, clone:A630056J11 product:unclassifiable, full insert sequence. [AK042082]
PPP1R2	A_52_P164615	NM_025800	NA	Mus musculus protein phosphatase 1, regulatory (inhibitor) subunit 2 (Ppp1r2), mRNA [NM_025800]
RTP3	A_52_P134023	NM_153100	235636	Mus musculus receptor transporter protein 3 (Rtp3), mRNA [NM_153100]
CD97	A_51_P366542	NM_011925	26364	Mus musculus CD97 antigen (Cd97), mRNA [NM_011925]
LMO7	A_51_P459974	AK053129	380928	Mus musculus 0 day neonate lung cDNA, RIKEN full-length enriched library, clone:E030010D13 product:inferred: unnamed protein product {Homo sapiens}, full insert sequence. [AK053129]
A_52_P59285	A_52_P59285	A_52_P59285	100042332	Unknown
CCDC13	A_51_P430033	AK013632	434446	Mus musculus adult male hippocampus cDNA, RIKEN full-length enriched library, clone:2900041A11 product:hypothetical protein, full insert sequence. [AK013632]
AK048793	A_52_P1148341	AK048793	NA	Mus musculus 0 day neonate cerebellum cDNA, RIKEN full-length enriched library, clone:C230070I11 product:unclassifiable, full insert sequence. [AK048793]
CXCR7	A_52_P675395	NM_007722	12778	Mus musculus chemokine (C-X-C motif) receptor 7 (Cxcr7), mRNA [NM_007722]
CEBPD	A_51_P444447	NM_007679	12609	Mus musculus CCAAT/enhancer binding protein (C/EBP), delta (Cebpd), mRNA [NM_007679]
EG232801	A_51_P364185	NM_001081239	NA	Mus musculus predicted gene, EG232801 (EG232801), mRNA [NM_001081239]
VCAN	A_52_P168953	NM_001081249	13003	Mus musculus versican (Vcan), mRNA [NM_001081249]
1700021K19RIK	A_51_P183205	NM_172615	224118	Mus musculus RIKEN cDNA 1700021K19 gene (1700021K19Rik), mRNA [NM_172615]
BC106179	A_52_P629907	BC106179	NA	Mus musculus RIKEN cDNA B630019A10 gene, mRNA (cDNA clone MGC:118427 IMAGE:6509459), complete cds [BC106179]
2310022A10RIK	A_51_P507172	NM_175107	66367	ref|Mus musculus RIKEN cDNA 2310022A10 gene (2310022A10Rik), transcript variant 1, mRNA [NM_175107]
PENK1	A_52_P286166	NM_001002927	18619	Mus musculus preproenkephalin 1 (Penk1), mRNA [NM_001002927]
RASL10A	A_51_P302942	NM_145216	75668	Mus musculus RAS-like, family 10, member A (Rasl10a), mRNA [NM_145216]
HSPA1A	A_51_P117952	NM_010479	193740	Mus musculus heat shock protein 1A (Hspa1a), mRNA [NM_010479]
BANK1	A_52_P277104	NM_001033350	242248	Mus musculus B-cell scaffold protein with ankyrin repeats 1 (Bank1), mRNA [NM_001033350]
BBS2	A_51_P345196	NM_026116	67378	ref|Mus musculus Bardet-Biedl syndrome 2 (human) (Bbs2), mRNA [NM_026116]
D930005D10RIK	A_51_P431888	NM_178702	231858	Mus musculus RIKEN cDNA D930005D10 gene (D930005D10Rik), mRNA [NM_178702]
CXCL2	A_51_P217463	NM_009140	20310	Mus musculus chemokine (C-X-C motif) ligand 2 (Cxcl2), mRNA [NM_009140]
AK080781	A_52_P851862	AK080781	NA	Mus musculus 9.5 days embryo parthenogenote cDNA, RIKEN full-length enriched library, clone:B130045J22 product:unclassifiable, full insert sequence. [AK080781]
PRDX6	A_52_P258606	AK081980	11758	gb|Mus musculus 16 days embryo head cDNA, RIKEN full-length enriched library, clone:C130091B17 product:peroxiredoxin 5, related sequence 3, full insert sequence. [AK081980]
6030422H21RIK	A_52_P1115511	AK031392	402765	Mus musculus 13 days embryo male testis cDNA, RIKEN full-length enriched library, clone:6030422H21 product:unclassifiable, full insert sequence. [AK031392]
KLF15	A_52_P64383	NM_023184	66277	Mus musculus Kruppel-like factor 15 (Klf15), mRNA [NM_023184]
LOC636537	A_52_P965502	XM_911969	636537	PREDICTED: Mus musculus similar to signal sequence receptor, alpha (LOC636537), mRNA [XM_911969]
D430007A19RIK	A_52_P677036	XM_923365	320431	PREDICTED: Mus musculus RIKEN cDNA D430007A19 gene, transcript variant 4 (D430007A19Rik), mRNA [XM_923365]
DOK3	A_52_P578790	NM_013739	27261	ref|Mus musculus docking protein 3 (Dok3), mRNA [NM_013739]
AK042985	A_52_P1059923	AK042985	14359	Mus musculus 7 days neonate cerebellum cDNA, RIKEN full-length enriched library, clone:A730045G06 product:unclassifiable, full insert sequence. [AK042985]
PRKAG3	A_52_P107923	NM_153745	241113	Mus musculus protein kinase, AMP-activated, gamma 3 non-catatlytic subunit (Prkag3), transcript variant 2, mRNA [NM_153745]
HIST1H2BE	A_51_P235426	NM_178194	319179	Mus musculus histone cluster 1, H2be (Hist1h2be), mRNA [NM_178194]
BC025871	A_52_P907488	BC025871	NA	Mus musculus cDNA clone IMAGE:5029795, partial cds [BC025871]
ZFP82	A_51_P419833	NM_177889	330502	Mus musculus zinc finger protein 82 (Zfp82), mRNA [NM_177889]
ANKRD37	A_52_P319438	NM_001039562	654824	ref|Mus musculus ankyrin repeat domain 37 (Ankrd37), mRNA [NM_001039562]
AYTL2	A_51_P405089	NM_145376	210992	Mus musculus acyltransferase like 2 (Aytl2), mRNA [NM_145376]
AY344585	A_52_P681016	AY344585	100126879	Mus musculus hypothetical protein (Arzc) mRNA, complete cds. [AY344585]
QK	A_51_P434670	NM_021881	19317	Mus musculus quaking (Qk), mRNA [NM_021881]
LIME1	A_51_P212713	NM_023684	72699	ref|Mus musculus Lck interacting transmembrane adaptor 1 (Lime1), mRNA [NM_023684]
HIST2H2AC	A_52_P340480	NM_175662	319176	ref|Mus musculus histone cluster 2, H2ac (Hist2h2ac), mRNA [NM_175662]
MBD1	A_51_P143224	NM_013594	17190	Mus musculus methyl-CpG binding domain protein 1 (Mbd1), mRNA [NM_013594]
NFKBIA	A_51_P295192	NM_010907	18035	Mus musculus nuclear factor of kappa light chain gene enhancer in B-cells inhibitor, alpha (Nfkbia), mRNA [NM_010907]
MTHFSD	A_51_P511899	NM_172761	234814	Mus musculus methenyltetrahydrofolate synthetase domain containing (Mthfsd), mRNA [NM_172761]
LYZL4	A_51_P477540	NM_026915	69032	ref|Mus musculus lysozyme-like 4 (Lyzl4), mRNA [NM_026915]
9530013L04RIK	A_52_P922893	AK020555	77408	Mus musculus adult male urinary bladder cDNA, RIKEN full-length enriched library, clone:9530013L04 product:unclassifiable, full insert sequence. [AK020555]
FCRLA	A_51_P154485	NM_145141	98752	Mus musculus Fc receptor-like A (Fcrla), mRNA [NM_145141]
IL1B	A_51_P212782	NM_008361	16176	Mus musculus interleukin 1 beta (Il1b), mRNA [NM_008361]
NAP029500-1	A_52_P52251	NAP029500-1	NA	Unknown
ABCA3	A_52_P91265	NM_013855	27410	Mus musculus ATP-binding cassette, sub-family A (ABC1), member 3 (Abca3), transcript variant 1, mRNA [NM_013855]
SMAD9	A_52_P575919	NM_019483	55994	Mus musculus MAD homolog 9 (Drosophila) (Smad9), mRNA [NM_019483]
SLC7A4	A_52_P311597	NM_144852	224022	Mus musculus solute carrier family 7 (cationic amino acid transporter, y+ system), member 4 (Slc7a4), mRNA [NM_144852]
HSPA1A	A_52_P82741	NM_010479	193740	Mus musculus heat shock protein 1A (Hspa1a), mRNA [NM_010479]
PTPRZ1	A_52_P527944	AJ428208	19283	gb|Mus musculus mRNA for phosphacan short isoform (RPTP-beta gene). [AJ428208]
9830134C10RIK	A_51_P493816	NM_001002786	442827	Mus musculus RIKEN cDNA 9830134C10 gene (9830134C10Rik), mRNA [NM_001002786]
A_52_P633742	A_52_P633742	A_52_P633742	223869	Unknown
LASS6	A_52_P667287	NM_172856	241447	Mus musculus longevity assurance homolog 6 (S. cerevisiae) (Lass6), mRNA [NM_172856]
RASAL2	A_52_P1132597	AK087054	226525	Mus musculus 0 day neonate lung cDNA, RIKEN full-length enriched library, clone:E030022O08 product:unclassifiable, full insert sequence. [AK087054]
KCNAB2	A_52_P508962	NM_010598	16498	ref|Mus musculus potassium voltage-gated channel, shaker-related subfamily, beta member 2 (Kcnab2), mRNA [NM_010598]
PLEKHG5	A_51_P417917	NM_001004156	269608	ref|Mus musculus pleckstrin homology domain containing, family G (with RhoGef domain) member 5 (Plekhg5), mRNA [NM_001004156]
FKBP14	A_51_P447287	NM_153573	231997	Mus musculus FK506 binding protein 14 (Fkbp14), mRNA [NM_153573]
AK083797	A_51_P180505	AK083797	NA	Mus musculus 12 days embryo spinal ganglion cDNA, RIKEN full-length enriched library, clone:D130011K04 product:unclassifiable, full insert sequence. [AK083797]
SLC23A1	A_51_P140751	NM_011397	20522	Mus musculus solute carrier family 23 (nucleobase transporters), member 1 (Slc23a1), mRNA [NM_011397]
RBM35B	A_52_P322301	NM_176838	77411	Mus musculus RNA binding motif protein 35b (Rbm35b), mRNA [NM_176838]
H2-Q10	A_51_P230269	NM_010391	15007	Mus musculus histocompatibility 2, Q region locus 10 (H2-Q10), mRNA [NM_010391]
ROBO2	A_51_P418488	AK084163	268902	Mus musculus 12 days embryo eyeball cDNA, RIKEN full-length enriched library, clone:D230004I22 product:unclassifiable, full insert sequence. [AK084163]
A_52_P1108033	A_52_P1108033	A_52_P1108033	NA	Unknown
LOC435145	A_51_P520699	XM_487043	435145	PREDICTED: Mus musculus similar to transmembrane protein 46 (LOC435145), mRNA [XM_487043]
2310076G13RIK	A_51_P429111	AK010199	71938	Mus musculus adult male tongue cDNA, RIKEN full-length enriched library, clone:2310076G13 product:unclassifiable, full insert sequence [AK010199]
A_52_P338033	A_52_P338033	A_52_P338033	214742	Unknown
BMPER	A_51_P488196	NM_028472	73230	Mus musculus BMP-binding endothelial regulator (Bmper), mRNA [NM_028472]
SVOPL	A_51_P316902	NM_177200	320590	ref|Mus musculus SV2 related protein homolog (rat)-like (Svopl), mRNA [NM_177200]
A_51_P192585	A_51_P192585	A_51_P192585	76094	Unknown
ENSMUST00000140876	A_52_P18746	ENSMUST00000140876	22780	gb|Mus musculus 18-day embryo whole body cDNA, RIKEN full-length enriched library, clone:1110038C16 product:zinc finger protein, subfamily 1A, 3 (Aiolos), full insert sequence. [AK004152]
SHROOM1	A_51_P444005	NM_027917	71774	Mus musculus shroom family member 1 (Shroom1), mRNA [NM_027917]
TC1671275	A_52_P371541	TC1671275	NA	Q69566_9BETA (Q69566) U88, partial (5%) [TC1671275]
DYNC1LI2	A_52_P145975	AK140743	234663	Mus musculus 16 days embryo head cDNA, RIKEN full-length enriched library, clone:C130001C04 product:Dynein light intermediate chain 2, cytosolic (LIC53/55) (LIC-2) homolog [Homo sapiens], full insert sequence. [AK140743]
2010309G21RIK	A_51_P235015	AK008551	70018	Mus musculus adult male small intestine cDNA, RIKEN full-length enriched library, clone:2010309G21 product:Mus musculus germline J and C regions of immuoglobulin lambda-2 and germline J and C regions of the immuoglobulin lambda-4 pseudo-gene, full in...
PPFIBP2	A_51_P230439	NM_008905	19024	Mus musculus protein tyrosine phosphatase, receptor-type, F interacting protein, binding protein 2 (Ppfibp2), mRNA [NM_008905]
SLC39A14	A_51_P282983	NM_144808	213053	Mus musculus solute carrier family 39 (zinc transporter), member 14 (Slc39a14), mRNA [NM_144808]
CYP4A12A	A_52_P44914	NM_177406	277753	ref|Mus musculus cytochrome P450, family 4, subfamily a, polypeptide 12a (Cyp4a12a), mRNA [NM_177406]
PROCA1	A_52_P453469	NM_001045516	216974	ref|Mus musculus protein interacting with cyclin A1 (Proca1), mRNA [NM_001045516]
E330016A19RIK	A_52_P601782	NM_173386	214763	Mus musculus RIKEN cDNA E330016A19 gene (E330016A19Rik), mRNA [NM_173386]
4930430E16RIK	A_51_P118246	NM_028672	73873	Mus musculus RIKEN cDNA 4930430E16 gene (4930430E16Rik), mRNA [NM_028672]
2410004A20RIK	A_51_P448127	NM_025890	66991	ref|Mus musculus RIKEN cDNA 2410004A20 gene (2410004A20Rik), mRNA [NM_025890]
LRP2	A_51_P322000	NM_001081088	NA	Mus musculus low density lipoprotein receptor-related protein 2 (Lrp2), mRNA [NM_001081088]
ELOVL1	A_51_P120305	NM_019422	54325	Mus musculus elongation of very long chain fatty acids (FEN1/Elo2, SUR4/Elo3, yeast)-like 1 (Elovl1), transcript variant 2, mRNA [NM_019422]
IGFBP5	A_52_P281702	NM_010518	16011	ref|Mus musculus insulin-like growth factor binding protein 5 (Igfbp5), mRNA [NM_010518]
OSR1	A_51_P216652	NM_011859	23967	Mus musculus odd-skipped related 1 (Drosophila) (Osr1), mRNA [NM_011859]
CMTM7	A_51_P377833	NM_133978	102545	ref|Mus musculus CKLF-like MARVEL transmembrane domain containing 7 (Cmtm7), mRNA [NM_133978]
D5ERTD593E	A_52_P645855	NM_175096	52331	Mus musculus DNA segment, Chr 5, ERATO Doi 593, expressed (D5Ertd593e), mRNA [NM_175096]
FGFR3	A_52_P506516	NM_008010	14184	ref|Mus musculus fibroblast growth factor receptor 3 (Fgfr3), transcript variant 1, mRNA [NM_008010]
9030425E11RIK	A_51_P206144	NM_133733	71566	Mus musculus RIKEN cDNA 9030425E11 gene (9030425E11Rik), mRNA [NM_133733]
BQ944386	A_52_P1173329	BQ944386	NA	AGENCOURT_8860919 NCI_CGAP_Mam2 Mus musculus cDNA clone IMAGE:6440736 5', mRNA sequence [BQ944386]
EIF2C4	A_52_P27122	ENSMUST00000102614	NA	eukaryotic translation initiation factor 2C, 4 [Source:MarkerSymbol;Acc:MGI:1924100] [ENSMUST00000102614]
A_51_P451759	A_51_P451759	A_51_P451759	74760	Unknown
GSTA1	A_51_P305140	NM_008181	14857	Mus musculus glutathione S-transferase, alpha 1 (Ya) (Gsta1), mRNA [NM_008181]
MSRB2	A_51_P464911	NM_029619	76467	Mus musculus methionine sulfoxide reductase B2 (Msrb2), mRNA [NM_029619]
2510048L02RIK	A_51_P378932	NM_025977	67119	Mus musculus RIKEN cDNA 2510048L02 gene (2510048L02Rik), mRNA [NM_025977]
PAX6	A_52_P565559	NM_013627	18508	Mus musculus paired box gene 6 (Pax6), mRNA [NM_013627]
A030014E15RIK	A_52_P1163599	AK020703	77917	Mus musculus 6 days neonate skin cDNA, RIKEN full-length enriched library, clone:A030014E15 product:weakly similar to KERATIN ASSOCIATED PROTEIN 16.1 [Homo sapiens], full insert sequence [AK020703]
CALCB	A_51_P406157	NM_054084	116903	Mus musculus calcitonin-related polypeptide, beta (Calcb), mRNA [NM_054084]
MFGE8	A_51_P255682	NM_008594	17304	ref|Mus musculus milk fat globule-EGF factor 8 protein (Mfge8), transcript variant 1, mRNA [NM_008594]
C6	A_51_P449995	NM_016704	12274	Mus musculus complement component 6 (C6), mRNA [NM_016704]
AMY1	A_51_P383638	NM_007446	11722	ref|Mus musculus amylase 1, salivary (Amy1), transcript variant 1, mRNA [NM_007446]
KLRA6	A_52_P221993	NM_008464	16637	ref|Mus musculus killer cell lectin-like receptor, subfamily A, member 6 (Klra6), mRNA [NM_008464]
SIRPA	A_52_P170635	NM_007547	19261	ref|Mus musculus signal-regulatory protein alpha (Sirpa), transcript variant 1, mRNA [NM_007547]
SLC26A9	A_52_P258557	NM_177243	320718	Mus musculus solute carrier family 26, member 9 (Slc26a9), mRNA [NM_177243]
MYO5B	A_52_P408914	NM_201600	17919	ref|Mus musculus myosin VB (Myo5b), mRNA [NM_201600]
IGL-V1	A_52_P450277	M94350	16142	Mus musculus immunoglobulin lambda chain (IgL) mRNA, complete cds. [M94350]
PLIN1	A_51_P244497	NM_175640	103968	ref|Mus musculus perilipin 1 (Plin1), transcript variant 1, mRNA [NM_175640]
JAKMIP1	A_52_P169381	AK021217	76071	gb|Mus musculus ES cells cDNA, RIKEN full-length enriched library, clone:C330021K24 product:CDNA FLJ31564 FIS, CLONE NT2RI2001450, WEAKLY SIMILAR TO TRICHOHYALIN homolog [Homo sapiens], full insert sequence. [AK021217]
DNAHC2	A_51_P412817	NM_001081330	327954	Mus musculus dynein, axonemal, heavy chain 2 (Dnahc2), mRNA [NM_001081330]
PABPC1	A_52_P204023	AK005009	18458	Mus musculus adult male liver cDNA, RIKEN full-length enriched library, clone:1300015A08 product:poly A binding protein, cytoplasmic 1, full insert sequence. [AK005009]
IL2RA	A_52_P277016	NM_008367	16184	Mus musculus interleukin 2 receptor, alpha chain (Il2ra), mRNA [NM_008367]
TSC22D1	A_51_P341918	NM_009366	21807	ref|Mus musculus TSC22 domain family, member 1 (Tsc22d1), transcript variant 2, mRNA [NM_009366]
ZC3H12A	A_51_P297925	NM_153159	230738	Mus musculus zinc finger CCCH type containing 12A (Zc3h12a), mRNA [NM_153159]
2210016H18RIK	A_51_P268673	AK008737	70125	Mus musculus adult male stomach cDNA, RIKEN full-length enriched library, clone:2210016H18 product:unclassifiable, full insert sequence [AK008737]
KIF21B	A_52_P614303	NM_001039472	16565	ref|Mus musculus kinesin family member 21B (Kif21b), mRNA [NM_001039472]
AK051522	A_52_P1068216	AK051522	NA	Mus musculus 12 days embryo spinal ganglion cDNA, RIKEN full-length enriched library, clone:D130054J23 product:unclassifiable, full insert sequence. [AK051522]
4930415F15RIK	A_51_P282993	AK015144	73862	Mus musculus adult male testis cDNA, RIKEN full-length enriched library, clone:4930415F15 product:hypothetical protein, full insert sequence. [AK015144]
CYP2A4	A_51_P377154	NM_009997	13086	Mus musculus cytochrome P450, family 2, subfamily a, polypeptide 4 (Cyp2a4), mRNA [NM_009997]
TTPAL	A_52_P384049	NM_029512	76080	ref|Mus musculus tocopherol (alpha) transfer protein-like (Ttpal), transcript variant 1, mRNA [NM_029512]
3110005L24RIK	A_51_P182845	AK014001	73091	Mus musculus 13 days embryo head cDNA, RIKEN full-length enriched library, clone:3110005L24 product:hypothetical Isoleucine-rich region containing protein, full insert sequence. [AK014001]
HPCA	A_51_P211566	NM_010471	15444	ref|Mus musculus hippocalcin (Hpca), mRNA [NM_010471]
MAPK6	A_51_P479808	NM_015806	50772	Mus musculus mitogen-activated protein kinase 6 (Mapk6), transcript variant 1, mRNA [NM_015806]
2210019G11RIK	A_51_P478132	AK008754	76957	Mus musculus adult male stomach cDNA, RIKEN full-length enriched library, clone:2210019G11 product:unclassifiable, full insert sequence. [AK008754]
DDIT4	A_51_P245796	NM_029083	74747	Mus musculus DNA-damage-inducible transcript 4 (Ddit4), mRNA [NM_029083]
WDR78	A_52_P537686	NM_146254	242584	Mus musculus WD repeat domain 78 (Wdr78), mRNA [NM_146254]
PER2	A_51_P282760	NM_011066	18627	Mus musculus period homolog 2 (Drosophila) (Per2), mRNA [NM_011066]
SFTPB	A_51_P269134	NM_147779	20388	Mus musculus surfactant associated protein B (Sftpb), mRNA [NM_147779]
EPOR	A_51_P435339	NM_010149	13857	Mus musculus erythropoietin receptor (Epor), mRNA [NM_010149]
SOX7	A_51_P476018	NM_011446	20680	Mus musculus SRY-box containing gene 7 (Sox7), mRNA [NM_011446]
NAP057019-1	A_51_P201445	NAP057019-1	NA	Unknown
MAOB	A_51_P302566	NM_172778	109731	Mus musculus monoamine oxidase B (Maob), mRNA [NM_172778]
ENSMUSG00000055697	A_52_P238159	AK050463	327988	Mus musculus adult male liver tumor cDNA, RIKEN full-length enriched library, clone:C730049P21 product:hypothetical protein, full insert sequence. [AK050463]
SOX4	A_51_P105178	NM_009238	20677	Mus musculus SRY-box containing gene 4 (Sox4), mRNA [NM_009238]
CCL19	A_51_P458258	NM_011888	24047	Mus musculus chemokine (C-C motif) ligand 19 (Ccl19), mRNA [NM_011888]
ADIPOQ	A_51_P458451	NM_009605	11450	Mus musculus adiponectin, C1Q and collagen domain containing (Adipoq), mRNA [NM_009605]
EGR1	A_51_P367866	NM_007913	13653	ref|Mus musculus early growth response 1 (Egr1), mRNA [NM_007913]
AK085108	A_52_P803797	AK085108	NA	Mus musculus 13 days embryo lung cDNA, RIKEN full-length enriched library, clone:D430037I24 product:unclassifiable, full insert sequence. [AK085108]
AK034770	A_52_P939146	AK034770	NA	Mus musculus 12 days embryo embryonic body between diaphragm region and neck cDNA, RIKEN full-length enriched library, clone:9430035C17 product:unclassifiable, full insert sequence. [AK034770]
GM770	A_52_P127270	NM_001042715	330830	Mus musculus gene model 770, (NCBI) (Gm770), mRNA [NM_001042715]
ZFP579	A_51_P406281	NM_026741	68490	Mus musculus zinc finger protein 579 (Zfp579), mRNA [NM_026741]
SLC1A4	A_52_P273098	NM_018861	55963	ref|Mus musculus solute carrier family 1 (glutamate/neutral amino acid transporter), member 4 (Slc1a4), mRNA [NM_018861]
NLRC3	A_51_P193743	AK084199	268857	Mus musculus 12 days embryo eyeball cDNA, RIKEN full-length enriched library, clone:D230007K08 product:hypothetical Leucine rich repeat, ribonuclease inhibitor type containing protein, full insert sequence. [AK084199]
GSTA2	A_52_P458682	NM_008182	14858	Mus musculus glutathione S-transferase, alpha 2 (Yc2) (Gsta2), mRNA [NM_008182]
CLEC2I	A_51_P182311	NM_020257	93675	ref|Mus musculus C-type lectin domain family 2, member i (Clec2i), mRNA [NM_020257]
AI323028	A_52_P1197950	AI323028	22171	AI323028 mj26c04.y1 Soares mouse embryo NbME13.5 14.5 Mus musculus cDNA clone IMAGE:477222 5' similar to gb:X02308 THYMIDYLATE SYNTHASE (HUMAN);, mRNA sequence [AI323028]
GEM	A_51_P318192	NM_010276	14579	Mus musculus GTP binding protein (gene overexpressed in skeletal muscle) (Gem), mRNA [NM_010276]
HIST2H2AC	A_52_P257377	ENSMUST00000090782	NA	ens|histone cluster 2, H2ac Gene [Source:MGI (curated);Acc:MGI:2448316] [ENSMUST00000090782]
G0S2	A_52_P681391	NM_008059	14373	Mus musculus G0/G1 switch gene 2 (G0s2), mRNA [NM_008059]
6330416L11RIK	A_51_P281912	AK082691	NA	Mus musculus 0 day neonate cerebellum cDNA, RIKEN full-length enriched library, clone:C230087K05 product:hypothetical Leucine-rich region containing protein, full insert sequence. [AK082691]
CIDEC	A_51_P490456	NM_178373	14311	Mus musculus cell death-inducing DFFA-like effector c (Cidec), mRNA [NM_178373]
NUP155	A_52_P357587	NM_133227	170762	Mus musculus nucleoporin 155 (Nup155), mRNA [NM_133227]
CYP7B1	A_51_P461429	NM_007825	13123	Mus musculus cytochrome P450, family 7, subfamily b, polypeptide 1 (Cyp7b1), mRNA [NM_007825]
ECHDC2	A_51_P477414	NM_026728	52430	Mus musculus enoyl Coenzyme A hydratase domain containing 2 (Echdc2), mRNA [NM_026728]
4931407K02RIK	A_51_P191726	NM_029946	77627	Mus musculus RIKEN cDNA 4931407K02 gene (4931407K02Rik), mRNA [NM_029946]
CD55	A_52_P199084	AK030285	13136	Mus musculus 11 days pregnant adult female ovary and uterus cDNA, RIKEN full-length enriched library, clone:5031405O06 product:decay accelerating factor 1, full insert sequence [AK030285]
HHATL	A_51_P285077	NM_029095	74770	ref|Mus musculus hedgehog acyltransferase-like (Hhatl), transcript variant 1, mRNA [NM_029095]
1700014B07RIK	A_51_P150835	AK005972	72248	Mus musculus adult male testis cDNA, RIKEN full-length enriched library, clone:1700014B07 product:hypothetical protein, full insert sequence. [AK005972]
FCHO1	A_52_P472233	NM_028715	74015	Mus musculus FCH domain only 1 (Fcho1), mRNA [NM_028715]
CCDC81	A_52_P456448	AK014876	70884	Mus musculus adult male testis cDNA, RIKEN full-length enriched library, clone:4921513D09 product:hypothetical protein, full insert sequence. [AK014876]
PLEKHH2	A_52_P272227	BC021518	213556	Mus musculus pleckstrin homology domain containing, family H (with MyTH4 domain) member 2, mRNA (cDNA clone IMAGE:5352356), partial cds. [BC021518]
CYP2A5	A_52_P246252	NM_007812	13087	Mus musculus cytochrome P450, family 2, subfamily a, polypeptide 5 (Cyp2a5), mRNA [NM_007812]
CAR3	A_51_P431329	NM_007606	12350	Mus musculus carbonic anhydrase 3 (Car3), mRNA [NM_007606]
2010109K11RIK	A_51_P230624	BC061478	72123	Mus musculus RIKEN cDNA 2010109K11 gene, mRNA (cDNA clone IMAGE:6511334), partial cds [BC061478]
2900052L18RIK	A_52_P40504	AK162948	76835	Mus musculus adult male spinal cord cDNA, RIKEN full-length enriched library, clone:A330069N23 product:hypothetical protein, full insert sequence. [AK162948]
FAM65B	A_52_P244639	NM_001080381	193385	ref|Mus musculus family with sequence similarity 65, member B (Fam65b), transcript variant 2, mRNA [NM_001080381]
ATP8B2	A_51_P382524	NM_001081182	NA	ref|Mus musculus ATPase, class I, type 8B, member 2 (Atp8b2), mRNA [NM_001081182]
PISD	A_52_P422338	NM_177298	NA	Mus musculus phosphatidylserine decarboxylase (Pisd), mRNA [NM_177298]
GPC6	A_51_P372112	NM_011821	23888	Mus musculus glypican 6 (Gpc6), transcript variant 2, mRNA [NM_011821]
CYP2A5	A_52_P246255	NM_007812	13086	Mus musculus cytochrome P450, family 2, subfamily a, polypeptide 5 (Cyp2a5), mRNA [NM_007812]

## Sheet: Table S4
Table S4: Genes correlated to pathogenicity late in infection.
Late correlated genes
symbol	probe ID	refseq	entrez ID	description
BANK1	A_52_P277104	NM_001033350	242248	Mus musculus B-cell scaffold protein with ankyrin repeats 1 (Bank1), mRNA [NM_001033350]
DDIT4	A_51_P245796	NM_029083	74747	Mus musculus DNA-damage-inducible transcript 4 (Ddit4), mRNA [NM_029083]
FCRLA	A_51_P154485	NM_145141	98752	Mus musculus Fc receptor-like A (Fcrla), mRNA [NM_145141]
FCRL1	A_51_P349213	NM_178165	229499	Mus musculus Fc receptor-like 1 (Fcrl1), mRNA [NM_178165]
BANK1	A_51_P492165	NM_001033350	242248	Mus musculus B-cell scaffold protein with ankyrin repeats 1 (Bank1), mRNA [NM_001033350]
AK089705	A_52_P755898	AK089705	NA	Mus musculus activated spleen cDNA, RIKEN full-length enriched library, clone:F830009K24 product:unclassifiable, full insert sequence. [AK089705]
CD22	A_51_P448140	NM_009845	12483	Mus musculus CD22 antigen (Cd22), transcript variant 2, mRNA [NM_009845]
CX3CR1	A_52_P99810	NM_009987	13051	Mus musculus chemokine (C-X3-C) receptor 1 (Cx3cr1), mRNA [NM_009987]
CR2	A_51_P208525	NM_007758	12902	Mus musculus complement receptor 2 (Cr2), mRNA [NM_007758]
HSPA1A	A_52_P304902	NM_010479	15511	Mus musculus heat shock protein 1A (Hspa1a), mRNA [NM_010479]
CD19	A_51_P318966	NM_009844	12478	Mus musculus CD19 antigen (Cd19), mRNA [NM_009844]
FAIM3	A_51_P378298	NM_026976	69169	Mus musculus Fas apoptotic inhibitory molecule 3 (Faim3), mRNA [NM_026976]
LEFTY1	A_51_P354706	NM_010094	13590	Mus musculus left right determination factor 1 (Lefty1), mRNA [NM_010094]
2310032F03RIK	A_51_P391955	NM_029723	76747	Mus musculus RIKEN cDNA 2310032F03 gene (2310032F03Rik), mRNA [NM_029723]
H2-DMB2	A_52_P1391	NM_010388	15000	Mus musculus histocompatibility 2, class II, locus Mb2 (H2-DMb2), mRNA [NM_010388]
ST8SIA4	A_51_P236267	NM_009183	20452	Mus musculus ST8 alpha-N-acetyl-neuraminide alpha-2,8-sialyltransferase 4 (St8sia4), mRNA [NM_009183]
ELOVL1	A_51_P120305	NM_019422	54325	Mus musculus elongation of very long chain fatty acids (FEN1/Elo2, SUR4/Elo3, yeast)-like 1 (Elovl1), transcript variant 2, mRNA [NM_019422]
H2-OB	A_52_P679470	NM_010389	15002	Mus musculus histocompatibility 2, O region beta locus (H2-Ob), mRNA [NM_010389]
CD79B	A_51_P342652	NM_008339	15985	Mus musculus CD79B antigen (Cd79b), mRNA [NM_008339]
B930003M22RIK	A_52_P472098	NR_037588	100526796	ref|Mus musculus RIKEN cDNA B930003M22 gene (B930003M22Rik), non-coding RNA [NR_037588]
AK078238	A_51_P253263	AK078238	100043757	Mus musculus adult male olfactory brain cDNA, RIKEN full-length enriched library, clone:6430531A17 product:unclassifiable, full insert sequence [AK078238]
MS4A1	A_52_P483336	NM_007641	12482	Mus musculus membrane-spanning 4-domains, subfamily A, member 1 (Ms4a1), mRNA [NM_007641]
CCR6	A_51_P388281	NM_009835	12458	Mus musculus chemokine (C-C motif) receptor 6 (Ccr6), mRNA [NM_009835]
ENSMUST00000103424	A_51_P266248	ENSMUST00000103424	NA	Immunoglobulin heavy chain C gene segment [Source:IMGT/GENE_DB;Acc:IGHD] [ENSMUST00000103424]
ORM3	A_51_P311958	NM_013623	18407	Mus musculus orosomucoid 3 (Orm3), mRNA [NM_013623]
AK085448	A_52_P980494	AK085448	NA	Mus musculus 0 day neonate kidney cDNA, RIKEN full-length enriched library, clone:D630028D06 product:unclassifiable, full insert sequence. [AK085448]
MS4A1	A_51_P277683	M62541	12482	Mouse CD20 cell surface protein mRNA, complete cds. [M62541]
IGH-6	A_52_P358360	AK088666	16019	Mus musculus 2 days neonate thymus thymic cells cDNA, RIKEN full-length enriched library, clone:E430023B15 product:immunoglobulin heavy chain 6 (heavy chain of IgM), full insert sequence. [AK088666]
ARL4A	A_51_P379976	NM_007487	11861	Mus musculus ADP-ribosylation factor-like 4A (Arl4a), transcript variant 1, mRNA [NM_007487]
TBXA2R	A_52_P55772	NM_009325	21390	Mus musculus thromboxane A2 receptor (Tbxa2r), mRNA [NM_009325]
SRPK3	A_51_P375862	NM_019684	56504	Mus musculus serine/arginine-rich protein specific kinase 3 (Srpk3), mRNA [NM_019684]
FCRL1	A_51_P349221	NM_178165	229499	ref|Mus musculus Fc receptor-like 1 (Fcrl1), transcript variant 2, mRNA [NM_178165]
TNFRSF13C	A_51_P457187	NM_028075	72049	Mus musculus tumor necrosis factor receptor superfamily, member 13c (Tnfrsf13c), mRNA [NM_028075]
XDH	A_52_P249965	NM_011723	22436	Mus musculus xanthine dehydrogenase (Xdh), mRNA [NM_011723]
INPP4B	A_52_P330289	NM_001024617	234515	Mus musculus inositol polyphosphate-4-phosphatase, type II (Inpp4b), mRNA [NM_001024617]
ARL4A	A_52_P155849	NM_007487	11861	Mus musculus ADP-ribosylation factor-like 4A (Arl4a), transcript variant 1, mRNA [NM_007487]
AK089858	A_52_P1140740	AK089858	NA	Mus musculus activated spleen cDNA, RIKEN full-length enriched library, clone:F830033N10 product:unclassifiable, full insert sequence. [AK089858]
ST8SIA4	A_52_P10090	NM_009183	20452	Mus musculus ST8 alpha-N-acetyl-neuraminide alpha-2,8-sialyltransferase 4 (St8sia4), mRNA [NM_009183]
MRAP	A_51_P346964	NM_029844	77037	Mus musculus melanocortin 2 receptor accessory protein (Mrap), mRNA [NM_029844]
AY344585	A_52_P681016	AY344585	100126879	Mus musculus hypothetical protein (Arzc) mRNA, complete cds. [AY344585]
H2-OA	A_51_P449329	NM_008206	15001	Mus musculus histocompatibility 2, O region alpha locus (H2-Oa), mRNA [NM_008206]
PIWIL4	A_51_P299795	AK033746	330890	Mus musculus adult male epididymis cDNA, RIKEN full-length enriched library, clone:9230101H05 product:hypothetical protein, full insert sequence. [AK033746]
SIGLECG	A_51_P305052	NM_172900	243958	Mus musculus sialic acid binding Ig-like lectin G (Siglecg), mRNA [NM_172900]
TRAT1	A_52_P188042	NM_198297	77647	Mus musculus T cell receptor associated transmembrane adaptor 1 (Trat1), mRNA [NM_198297]
ENSMUST00000103743	A_51_P483576	ENSMUST00000103743	NA	Immunoglobulin Lambda light chain C gene segment [Source:IMGT/GENE_DB;Acc:IGLC3] [ENSMUST00000103743]
BTLA	A_51_P402359	NM_177584	208154	Mus musculus B and T lymphocyte associated (Btla), transcript variant 2, mRNA [NM_177584]
CD79A	A_52_P651316	NM_007655	12518	Mus musculus CD79A antigen (immunoglobulin-associated alpha) (Cd79a), mRNA [NM_007655]
5830431A10RIK	A_51_P394847	AK139092	76024	Mus musculus 7 days neonate cerebellum cDNA, RIKEN full-length enriched library, clone:A730018C19 product:similar to X-linked lymphocyte-regulated 5 [Mus musculus], full insert sequence [AK139092]
H2-OA	A_51_P449325	NM_008206	15001	Mus musculus histocompatibility 2, O region alpha locus (H2-Oa), mRNA [NM_008206]
IMPDH1	A_52_P183038	NM_011829	23917	Mus musculus inosine 5'-phosphate dehydrogenase 1 (Impdh1), mRNA [NM_011829]
HSPB7	A_51_P447874	NM_013868	29818	Mus musculus heat shock protein family, member 7 (cardiovascular) (Hspb7), mRNA [NM_013868]
CRYBB1	A_51_P334063	NM_023695	12960	Mus musculus crystallin, beta B1 (Crybb1), mRNA [NM_023695]
EMID1	A_51_P264878	NM_080595	140703	Mus musculus EMI domain containing 1 (Emid1), mRNA [NM_080595]
BX529199	A_52_P748533	BX529199	NA	BX529199 NCI_CGAP_Mam10 Mus musculus cDNA clone IMAGp998K227244 ; IMAGE:2938893, mRNA sequence [BX529199]
ELL3	A_52_P382926	NM_145973	269344	Mus musculus elongation factor RNA polymerase II-like 3 (Ell3), mRNA [NM_145973]
C78409	A_52_P140881	BC089587	NA	Mus musculus expressed sequence C78409, mRNA (cDNA clone MGC:107595 IMAGE:6757541), complete cds. [BC089587]
LY6D	A_51_P343517	NM_010742	17068	Mus musculus lymphocyte antigen 6 complex, locus D (Ly6d), mRNA [NM_010742]
D330027G24RIK	A_52_P505038	AK052318	399584	Mus musculus 13 days embryo heart cDNA, RIKEN full-length enriched library, clone:D330027G24 product:unclassifiable, full insert sequence [AK052318]
1700123I01RIK	A_51_P382544	AK007250	76663	Mus musculus adult male testis cDNA, RIKEN full-length enriched library, clone:1700123I01 product:hypothetical protein, full insert sequence. [AK007250]
AXUD1	A_52_P604629	NM_153287	215418	Mus musculus AXIN1 up-regulated 1 (Axud1), mRNA [NM_153287]
TMTC2	A_51_P444148	AK052344	278279	Mus musculus 13 days embryo heart cDNA, RIKEN full-length enriched library, clone:D330034A10 product:hypothetical TPR repeat containing protein, full insert sequence. [AK052344]
PLEKHA6	A_51_P310850	BC025841	240753	Mus musculus pleckstrin homology domain containing, family A member 6, mRNA (cDNA clone IMAGE:5149318), partial cds. [BC025841]
BCL11A	A_52_P82704	AK122557	14025	Mus musculus mRNA for mKIAA1809 protein. [AK122557]
SLC10A6	A_51_P173678	NM_029415	75750	Mus musculus solute carrier family 10 (sodium/bile acid cotransporter family), member 6 (Slc10a6), mRNA [NM_029415]
HSPA1A	A_51_P117952	NM_010479	193740	Mus musculus heat shock protein 1A (Hspa1a), mRNA [NM_010479]
XLKD1	A_51_P155052	NM_053247	114332	Mus musculus extra cellular link domain-containing 1 (Xlkd1), mRNA [NM_053247]
ZFP553	A_52_P1082736	AK011173	233887	Mus musculus 10 days embryo whole body cDNA, RIKEN full-length enriched library, clone:2600009K23 product:hypothetical protein, full insert sequence. [AK011173]
SMCR8	A_52_P600808	NM_001085440	237782	Mus musculus Smith-Magenis syndrome chromosome region, candidate 8 homolog (human) (Smcr8), transcript variant 1, mRNA [NM_001085440]
IGK-V19-14	A_52_P664842	U59155	667881	Mus musculus anti-DNA light chain (Vk19) mRNA, partial cds. [U59155]
IL16	A_51_P372702	NM_010551	16170	Mus musculus interleukin 16 (Il16), mRNA [NM_010551]
2010309G21RIK	A_51_P235015	AK008551	70018	Mus musculus adult male small intestine cDNA, RIKEN full-length enriched library, clone:2010309G21 product:Mus musculus germline J and C regions of immuoglobulin lambda-2 and germline J and C regions of the immuoglobulin lambda-4 pseudo-gene, full in...
HSPB7	A_51_P346445	NM_013868	29818	Mus musculus heat shock protein family, member 7 (cardiovascular) (Hspb7), mRNA [NM_013868]
SPSB1	A_52_P370760	NM_029035	74646	Mus musculus splA/ryanodine receptor domain and SOCS box containing 1 (Spsb1), mRNA [NM_029035]
PDK4	A_51_P350453	NM_013743	27273	Mus musculus pyruvate dehydrogenase kinase, isoenzyme 4 (Pdk4), mRNA [NM_013743]
A630023P12RIK	A_52_P123655	BY746752	231603	BY746752 RIKEN full-length enriched, 2 days neonate thymus thymic cells (NOD) Mus musculus cDNA clone E430020L17 5'. [BY746752]
AK053162	A_51_P188527	AK053162	16362	Mus musculus 0 day neonate lung cDNA, RIKEN full-length enriched library, clone:E030022C11 product:hypothetical protein, full insert sequence. [AK053162]
1200016E24RIK	A_52_P615051	AK035396	319202	Mus musculus adult male urinary bladder cDNA, RIKEN full-length enriched library, clone:9530030H05 product:unclassifiable, full insert sequence [AK035396]
2510048L02RIK	A_51_P378932	NM_025977	67119	Mus musculus RIKEN cDNA 2510048L02 gene (2510048L02Rik), mRNA [NM_025977]
CLEC11A	A_51_P359800	NM_009131	20256	Mus musculus C-type lectin domain family 11, member a (Clec11a), mRNA [NM_009131]
AK048332	A_52_P1164452	AK048332	278279	Mus musculus 16 days embryo head cDNA, RIKEN full-length enriched library, clone:C130049N13 product:unclassifiable, full insert sequence. [AK048332]
A_51_P343369	A_51_P343369	A_51_P343369	77795	Unknown
BCL11A	A_51_P263004	NM_016707	14025	Mus musculus B-cell CLL/lymphoma 11A (zinc finger protein) (Bcl11a), mRNA [NM_016707]
3830408C21RIK	A_52_P156034	AK052571	70690	Mus musculus 13 days embryo stomach cDNA, RIKEN full-length enriched library, clone:D530031E19 product:hypothetical protein, full insert sequence. [AK052571]
ITGB3BP	A_52_P327506	AK088352	67733	Mus musculus 2 days neonate thymus thymic cells cDNA, RIKEN full-length enriched library, clone:E430013L23 product:unclassifiable, full insert sequence. [AK088352]
MBD1	A_51_P143224	NM_013594	17190	Mus musculus methyl-CpG binding domain protein 1 (Mbd1), mRNA [NM_013594]
EG232801	A_51_P364185	NM_001081239	NA	Mus musculus predicted gene, EG232801 (EG232801), mRNA [NM_001081239]
MPP6	A_51_P265327	NM_019939	56524	Mus musculus membrane protein, palmitoylated 6 (MAGUK p55 subfamily member 6) (Mpp6), mRNA [NM_019939]
PRL3A1	A_51_P431347	NM_025896	67000	Mus musculus prolactin-like protein I (Prlpi), mRNA [NM_025896]
PHF15	A_52_P351694	NM_199299	76901	Mus musculus PHD finger protein 15 (Phf15), mRNA [NM_199299]
AY172399	A_52_P377838	AY172399	NA	Mus musculus clone L2pecB-1aP38 immunoglobulin heavy chain variable region mRNA, partial cds. [AY172399]
AK079740	A_52_P899945	AK079740	NA	Mus musculus 0 day neonate thymus cDNA, RIKEN full-length enriched library, clone:A430051J24 product:unclassifiable, full insert sequence [AK079740]
CEBPB	A_52_P605846	NM_009883	12608	Mus musculus CCAAT/enhancer binding protein (C/EBP), beta (Cebpb), mRNA [NM_009883]
PLXDC1	A_51_P283766	NM_028199	72324	Mus musculus plexin domain containing 1 (Plxdc1), mRNA [NM_028199]
MMP24	A_52_P605500	NM_010808	17391	Mus musculus matrix metallopeptidase 24 (Mmp24), mRNA [NM_010808]
GFPT2	A_51_P346214	NM_013529	14584	Mus musculus glutamine fructose-6-phosphate transaminase 2 (Gfpt2), mRNA [NM_013529]
D430019H16RIK	A_52_P97699	BC058677	268595	Mus musculus RIKEN cDNA D430019H16 gene, mRNA (cDNA clone IMAGE:6834465), partial cds [BC058677]
EGFR	A_52_P674338	NM_207655	13649	Mus musculus epidermal growth factor receptor (Egfr), transcript variant 1, mRNA [NM_207655]
DCUN1D3	A_52_P503361	NM_173408	233805	Mus musculus DCN1, defective in cullin neddylation 1, domain containing 3 (S. cerevisiae) (Dcun1d3), mRNA [NM_173408]
SLITRK6	A_51_P503822	NM_175499	239250	Mus musculus SLIT and NTRK-like family, member 6 (Slitrk6), mRNA [NM_175499]
ACCN1	A_52_P391151	BC038551	11418	Mus musculus amiloride-sensitive cation channel 1, neuronal (degenerin), mRNA (cDNA clone IMAGE:5119213), complete cds. [BC038551]
CCDC69	A_52_P429364	NM_177471	52570	ref|Mus musculus coiled-coil domain containing 69 (Ccdc69), mRNA [NM_177471]
SGSH	A_52_P60105	NM_018822	27029	Mus musculus N-sulfoglucosamine sulfohydrolase (sulfamidase) (Sgsh), mRNA [NM_018822]
DUSP28	A_51_P249793	NM_175118	67446	Mus musculus dual specificity phosphatase 28 (Dusp28), mRNA [NM_175118]
BCL11A	A_51_P262998	NM_016707	14025	Mus musculus B-cell CLL/lymphoma 11A (zinc finger protein) (Bcl11a), mRNA [NM_016707]
MST1R	A_51_P110672	NM_009074	19882	Mus musculus macrophage stimulating 1 receptor (c-met-related tyrosine kinase) (Mst1r), mRNA [NM_009074]
4930486L24RIK	A_51_P276479	NM_178098	214639	Mus musculus RIKEN cDNA 4930486L24 gene (4930486L24Rik), mRNA [NM_178098]
ENSMUSG00000073981	A_51_P419801	AK051661	100038651	Mus musculus 12 days embryo spinal ganglion cDNA, RIKEN full-length enriched library, clone:D130062J21 product:hypothetical protein, full insert sequence. [AK051661]
IL27RA	A_51_P183912	NM_016671	50931	ref|Mus musculus interleukin 27 receptor, alpha (Il27ra), mRNA [NM_016671]
KMO	A_51_P493302	NM_133809	98256	Mus musculus kynurenine 3-monooxygenase (kynurenine 3-hydroxylase) (Kmo), mRNA [NM_133809]
HSPA1A	A_52_P82741	NM_010479	193740	Mus musculus heat shock protein 1A (Hspa1a), mRNA [NM_010479]
NFIL3	A_51_P111492	NM_017373	18030	Mus musculus nuclear factor, interleukin 3, regulated (Nfil3), mRNA [NM_017373]
PLBD1	A_51_P517388	NM_025806	66857	ref|Mus musculus phospholipase B domain containing 1 (Plbd1), mRNA [NM_025806]
EBF1	A_52_P531838	AK036716	13591	Mus musculus adult male bone cDNA, RIKEN full-length enriched library, clone:9830166E18 product:unclassifiable, full insert sequence. [AK036716]
XLKD1	A_52_P686785	NM_053247	114332	Mus musculus extra cellular link domain-containing 1 (Xlkd1), mRNA [NM_053247]
CES5	A_52_P365615	NM_172759	234673	Mus musculus carboxylesterase 5 (Ces5), mRNA [NM_172759]
AXUD1	A_51_P326015	NM_153287	215418	Mus musculus AXIN1 up-regulated 1 (Axud1), mRNA [NM_153287]
INHBB	A_51_P325904	NM_008381	16324	Mus musculus inhibin beta-B (Inhbb), mRNA [NM_008381]
DNAHC8	A_51_P326631	NM_013811	13417	Mus musculus dynein, axonemal, heavy chain 8 (Dnahc8), mRNA [NM_013811]
SPHK1	A_51_P501248	NM_025367	20698	Mus musculus sphingosine kinase 1 (Sphk1), transcript variant 2, mRNA [NM_025367]
EDG8	A_51_P480169	NM_053190	94226	Mus musculus endothelial differentiation, sphingolipid G-protein-coupled receptor, 8 (Edg8), mRNA [NM_053190]
COL27A1	A_52_P628870	AK076297	373864	Mus musculus 0 day neonate skin cDNA, RIKEN full-length enriched library, clone:4632427K15 product:procollagen, type XXVII, alpha 1, full insert sequence. [AK076297]
SLC14A1	A_51_P312336	NM_028122	108052	ref|Mus musculus solute carrier family 14 (urea transporter), member 1 (Slc14a1), transcript variant 2, mRNA [NM_028122]
A_51_P515046	A_51_P515046	A_51_P515046	NA	Unknown
4930486L24RIK	A_52_P218440	NM_178098	214639	Mus musculus RIKEN cDNA 4930486L24 gene (4930486L24Rik), mRNA [NM_178098]
AK051522	A_52_P1068216	AK051522	NA	Mus musculus 12 days embryo spinal ganglion cDNA, RIKEN full-length enriched library, clone:D130054J23 product:unclassifiable, full insert sequence. [AK051522]
HPCAL4	A_51_P388819	NM_174998	170638	Mus musculus hippocalcin-like 4 (Hpcal4), mRNA [NM_174998]
CTRL	A_51_P177491	NM_023182	109660	ref|Mus musculus chymotrypsin-like (Ctrl), mRNA [NM_023182]
AK037648	A_52_P722921	AK037648	NA	Mus musculus 16 days neonate thymus cDNA, RIKEN full-length enriched library, clone:A130033E23 product:unclassifiable, full insert sequence. [AK037648]
PP11R	A_51_P177965	NM_008902	19011	Mus musculus placental protein 11 related (Pp11r), mRNA [NM_008902]
ZFP799	A_51_P366227	NM_177359	240064	ref|Mus musculus zinc finger protein 799 (Zfp799), mRNA [NM_177359]
AK041666	A_52_P762919	AK041666	NA	Mus musculus 3 days neonate thymus cDNA, RIKEN full-length enriched library, clone:A630028N07 product:unclassifiable, full insert sequence. [AK041666]
FMNL2	A_51_P222936	NM_172409	71409	Mus musculus formin-like 2 (Fmnl2), mRNA [NM_172409]
SPHK1	A_52_P400436	NM_025367	20698	Mus musculus sphingosine kinase 1 (Sphk1), transcript variant 2, mRNA [NM_025367]
BACH2	A_52_P269113	AK051132	NA	Mus musculus 12 days embryo spinal ganglion cDNA, RIKEN full-length enriched library, clone:D130003E24 product:unclassifiable, full insert sequence [AK051132]
NAP066348-1	A_52_P474528	NAP066348-1	NA	Unknown
CDKN1A	A_51_P363947	NM_007669	12575	Mus musculus cyclin-dependent kinase inhibitor 1A (P21) (Cdkn1a), mRNA [NM_007669]
NCALD	A_52_P597371	NM_134094	52589	Mus musculus neurocalcin delta (Ncald), mRNA [NM_134094]
SCN3B	A_51_P184340	NM_178227	235281	Mus musculus sodium channel, voltage-gated, type III, beta (Scn3b), transcript variant 2, mRNA [NM_178227]
CAMK2A	A_52_P189707	NM_177407	12322	Mus musculus calcium/calmodulin-dependent protein kinase II alpha (Camk2a), transcript variant 2, mRNA [NM_177407]
KIF21B	A_52_P282500	NM_001039472	16565	ref|Mus musculus kinesin family member 21B (Kif21b), mRNA [NM_001039472]
6720457D02RIK	A_52_P315890	NM_175252	77117	Mus musculus RIKEN cDNA 6720457D02 gene (6720457D02Rik), mRNA [NM_175252]
PLXNA2	A_51_P110529	NM_008882	18845	Mus musculus plexin A2 (Plxna2), mRNA [NM_008882]
C030003D03RIK	A_51_P515532	NM_029881	77220	Mus musculus RIKEN cDNA C030003D03 gene (C030003D03Rik), mRNA [NM_029881]
2310043M15RIK	A_52_P300533	AK009785	71930	Mus musculus adult male tongue cDNA, RIKEN full-length enriched library, clone:2310043M15 product:unclassifiable, full insert sequence [AK009785]
H2-AB1	A_52_P683598	NM_207105	14961	Mus musculus histocompatibility 2, class II antigen A, beta 1 (H2-Ab1), mRNA [NM_207105]
LOC620306	A_52_P803094	AK041010	620306	Mus musculus adult male aorta and vein cDNA, RIKEN full-length enriched library, clone:A530060J09 product:hypothetical protein, full insert sequence [AK041010]
A_51_P457237	A_51_P457237	A_51_P457237	27083	Unknown
AK045769	A_52_P1027959	AK045769	NA	Mus musculus adult male corpora quadrigemina cDNA, RIKEN full-length enriched library, clone:B230310H07 product:hypothetical protein, full insert sequence [AK045769]
CHST2	A_51_P258894	NM_018763	54371	Mus musculus carbohydrate sulfotransferase 2 (Chst2), mRNA [NM_018763]
TMEM117	A_51_P207940	NM_178789	320709	Mus musculus transmembrane protein 117 (Tmem117), mRNA [NM_178789]
9530003J23RIK	A_51_P362069	NM_029906	77397	Mus musculus RIKEN cDNA 9530003J23 gene (9530003J23Rik), mRNA [NM_029906]
AK015205	A_51_P472393	AK015205	NA	Mus musculus adult male testis cDNA, RIKEN full-length enriched library, clone:4930426D05 product:hypothetical protein, full insert sequence. [AK015205]
PLEKHA6	A_52_P430179	NM_182930	240753	Mus musculus pleckstrin homology domain containing, family A member 6 (Plekha6), mRNA [NM_182930]
SMPD3	A_52_P537545	NM_021491	58994	Mus musculus sphingomyelin phosphodiesterase 3, neutral (Smpd3), mRNA [NM_021491]
TSPAN32	A_52_P474775	NM_020286	27027	Mus musculus tetraspanin 32 (Tspan32), mRNA [NM_020286]
BCL2L1	A_52_P510877	NM_009743	12048	Mus musculus Bcl2-like 1 (Bcl2l1), mRNA [NM_009743]
UPB1	A_51_P183051	NM_133995	103149	Mus musculus ureidopropionase, beta (Upb1), mRNA [NM_133995]
6530401C20RIK	A_51_P114634	NM_173405	231842	Mus musculus RIKEN cDNA 6530401C20 gene (6530401C20Rik), mRNA [NM_173405]
NFIL3	A_52_P500027	NM_017373	18030	Mus musculus nuclear factor, interleukin 3, regulated (Nfil3), mRNA [NM_017373]
HTR2C	A_52_P487454	NM_008312	15560	Mus musculus 5-hydroxytryptamine (serotonin) receptor 2C (Htr2c), mRNA [NM_008312]
NAP052591-1	A_52_P44454	NAP052591-1	NA	Unknown
TMEM132C	A_51_P215353	AK157823	208213	Mus musculus 9.5 days embryo parthenogenote cDNA, RIKEN full-length enriched library, clone:B130064M21 product:hypothetical protein, full insert sequence. [AK157823]
PLAT	A_52_P405772	AK053476	18791	Mus musculus 0 day neonate eyeball cDNA, RIKEN full-length enriched library, clone:E130020K19 product:plasminogen activator, tissue, full insert sequence [AK053476]
KIF21B	A_52_P614303	NM_001039472	16565	ref|Mus musculus kinesin family member 21B (Kif21b), mRNA [NM_001039472]
ZFP533	A_52_P128306	NM_178723	241494	Mus musculus zinc finger protein 533 (Zfp533), mRNA [NM_178723]
AGTRL1	A_52_P97572	NM_011784	23796	Mus musculus angiotensin receptor-like 1 (Agtrl1), mRNA [NM_011784]
TMEM67	A_52_P585202	AK039177	329795	Mus musculus adult male hypothalamus cDNA, RIKEN full-length enriched library, clone:A230104N20 product:hypothetical Growth factor, receptor containing protein, full insert sequence. [AK039177]
ENSMUST00000096398	A_52_P408970	ENSMUST00000096398	NA	PREDICTED: Mus musculus hypothetical protein LOC672510 (LOC672510), mRNA [XR_003878]
3110043A19RIK	A_51_P431999	AK014168	73216	Mus musculus 13 days embryo head cDNA, RIKEN full-length enriched library, clone:3110043A19 product:hypothetical protein, full insert sequence. [AK014168]
2610027K06RIK	A_52_P150273	AK011568	69909	Mus musculus 10 days embryo whole body cDNA, RIKEN full-length enriched library, clone:2610027K06 product:unclassifiable, full insert sequence. [AK011568]
6330509M05RIK	A_52_P923110	AK031957	102913	Mus musculus adult male medulla oblongata cDNA, RIKEN full-length enriched library, clone:6330509M05 product:unclassifiable, full insert sequence [AK031957]
FMNL2	A_52_P640296	NM_172409	71409	Mus musculus formin-like 2 (Fmnl2), mRNA [NM_172409]
D930048N14RIK	A_52_P401614	BC075670	NA	Mus musculus RIKEN cDNA D930048N14 gene, mRNA (cDNA clone IMAGE:30549860), partial cds [BC075670]
SCN3B	A_51_P184331	NM_153522	235281	Mus musculus sodium channel, voltage-gated, type III, beta (Scn3b), transcript variant 1, mRNA [NM_153522]
FKBP5	A_52_P337899	NM_010220	14229	Mus musculus FK506 binding protein 5 (Fkbp5), mRNA [NM_010220]
BC033932	A_52_P139413	XM_486124	434325	PREDICTED: Mus musculus cDNA sequence BC033932 (BC033932), mRNA [XM_486124]
PAPPA	A_52_P107406	NM_021362	18491	Mus musculus pregnancy-associated plasma protein A (Pappa), mRNA [NM_021362]
LOC382044	A_52_P180988	XM_356117	NA	PREDICTED: Mus musculus similar to Liver carboxylesterase N precursor (PES-N) (Lung surfactant convertase), transcript variant 1 (LOC382044), mRNA [XM_356117]
ZFP459	A_51_P452576	NM_177811	328274	Mus musculus zinc finger protein 459 (Zfp459), mRNA [NM_177811]
AK085055	A_52_P682299	AK085055	29876	Mus musculus 13 days embryo lung cDNA, RIKEN full-length enriched library, clone:D430030L13 product:chloride intracellular channel 4 (mitochondrial), full insert sequence. [AK085055]
BACH2	A_52_P184618	NM_007521	12014	Mus musculus BTB and CNC homology 2 (Bach2), mRNA [NM_007521]
CMYA1	A_51_P119239	XM_622090	NA	PREDICTED: Mus musculus cardiomyopathy associated 1, transcript variant 1 (Cmya1), mRNA [XM_622090]
BC056923	A_51_P121179	NM_173395	227358	Mus musculus cDNA sequence BC056923 (BC056923), mRNA [NM_173395]
AXUD1	A_52_P409477	NM_153287	215418	Mus musculus AXIN1 up-regulated 1 (Axud1), mRNA [NM_153287]
NAP065150-1	A_52_P99082	NAP065150-1	NA	Unknown
JAKMIP1	A_51_P113865	NM_178394	76071	ref|Mus musculus janus kinase and microtubule interacting protein 1 (Jakmip1), mRNA [NM_178394]
MMP11	A_51_P293087	NM_008606	17385	Mus musculus matrix metallopeptidase 11 (Mmp11), mRNA [NM_008606]
SLC1A3	A_51_P268697	NM_148938	20512	Mus musculus solute carrier family 1 (glial high affinity glutamate transporter), member 3 (Slc1a3), mRNA [NM_148938]
STT3B	A_51_P149621	NM_024222	68292	Mus musculus STT3, subunit of the oligosaccharyltransferase complex, homolog B (S. cerevisiae) (Stt3b), mRNA [NM_024222]
MSR2	A_51_P172168	NM_030707	80891	Mus musculus macrophage scavenger receptor 2 (Msr2), mRNA [NM_030707]
CDC2L6	A_51_P479464	AK122421	78334	Mus musculus mRNA for mKIAA1028 protein. [AK122421]
RHOU	A_51_P227392	NM_133955	69581	Mus musculus ras homolog gene family, member U (Rhou), mRNA [NM_133955]
MDM4	A_51_P176954	NM_008575	17248	Mus musculus transformed mouse 3T3 cell double minute 4 (Mdm4), mRNA [NM_008575]
CBX8	A_52_P229997	NM_013926	30951	Mus musculus chromobox homolog 8 (Drosophila Pc class) (Cbx8), mRNA [NM_013926]
D930028F11RIK	A_51_P502798	NM_172921	244853	Mus musculus RIKEN cDNA D930028F11 gene (D930028F11Rik), mRNA [NM_172921]
ENSMUST00000103684	A_52_P80787	ENSMUST00000103684	219065	gb|Mus musculus 3 days neonate thymus cDNA, RIKEN full-length enriched library, clone:A630006J16 product:hypothetical Immunoglobulin C-type/Ig-like domain profile/Immunoglobulin-like containing protein, full insert sequence. [AK153587]
GLRX2	A_52_P514107	NM_001038592	69367	ref|Mus musculus glutaredoxin 2 (thioltransferase) (Glrx2), transcript variant 1, mRNA [NM_001038592]
EPOR	A_51_P435339	NM_010149	13857	Mus musculus erythropoietin receptor (Epor), mRNA [NM_010149]
EDARADD	A_52_P643674	NM_133643	NA	ref|Mus musculus EDAR (ectodysplasin-A receptor)-associated death domain (Edaradd), mRNA [NM_133643]
STFA3	A_51_P504815	NM_025288	20863	Mus musculus stefin A3 (Stfa3), mRNA [NM_025288]
ANGPTL2	A_52_P93256	NM_011923	26360	Mus musculus angiopoietin-like 2 (Angptl2), mRNA [NM_011923]
FZD7	A_51_P142107	NM_008057	14369	Mus musculus frizzled homolog 7 (Drosophila) (Fzd7), mRNA [NM_008057]
A730049H05RIK	A_51_P285020	AK054516	74516	Mus musculus 2 days pregnant adult female ovary cDNA, RIKEN full-length enriched library, clone:E330035H20 product:hypothetical protein, full insert sequence [AK054516]
TCP10C	A_51_P508602	NM_009341	21462	Mus musculus t-complex protein 10c (Tcp10c), mRNA [NM_009341]
XLR4B	A_52_P176026	NM_021365	27083	ref|Mus musculus X-linked lymphocyte-regulated 4B (Xlr4b), mRNA [NM_021365]
9630023C09RIK	A_52_P440885	AK084616	320378	Mus musculus 13 days embryo heart cDNA, RIKEN full-length enriched library, clone:D330021P03 product:unclassifiable, full insert sequence [AK084616]
PRICKLE1	A_52_P503849	NM_001033217	106042	Mus musculus prickle like 1 (Drosophila) (Prickle1), mRNA [NM_001033217]
NGP	A_52_P429450	NM_008694	18054	Mus musculus neutrophilic granule protein (Ngp), mRNA [NM_008694]
DFNA5H	A_51_P460459	AK155135	54722	Mus musculus NOD-derived CD11c +ve dendritic cells cDNA, RIKEN full-length enriched library, clone:F630203F04 product:Nonsyndromic hearing impairment protein 5 homolog [Mus musculus], full insert sequence. [AK155135]
BCL2L1	A_51_P299454	NM_009743	12048	Mus musculus Bcl2-like 1 (Bcl2l1), mRNA [NM_009743]
CXCL15	A_51_P384187	NM_011339	20309	Mus musculus chemokine (C-X-C motif) ligand 15 (Cxcl15), mRNA [NM_011339]
TRIM7	A_51_P467051	NM_053166	94089	Mus musculus tripartite motif protein 7 (Trim7), mRNA [NM_053166]
PBEF1	A_51_P387235	NM_021524	59027	Mus musculus pre-B-cell colony-enhancing factor 1 (Pbef1), mRNA [NM_021524]
TINAGL	A_52_P418489	NM_023476	94242	Mus musculus tubulointerstitial nephritis antigen-like (Tinagl), mRNA [NM_023476]
OLFR921	A_51_P136620	NM_146782	258778	Mus musculus olfactory receptor 921 (Olfr921), mRNA [NM_146782]
GNA13	A_51_P501710	NM_010303	14674	Mus musculus guanine nucleotide binding protein, alpha 13 (Gna13), mRNA [NM_010303]
NSG2	A_51_P163953	NM_008741	18197	ref|Mus musculus neuron specific gene family member 2 (Nsg2), mRNA [NM_008741]
H2-AB1	A_52_P570717	BC010322	14961	Mus musculus histocompatibility 2, class II antigen A, beta 1, mRNA (cDNA clone MGC:6297 IMAGE:2651058), complete cds [BC010322]
TC1715318	A_52_P315423	TC1715318	NA	Unknown
H2-AB1	A_51_P215237	NM_207105	14961	Mus musculus histocompatibility 2, class II antigen A, beta 1 (H2-Ab1), mRNA [NM_207105]
SPSB1	A_51_P423737	NM_029035	74646	Mus musculus splA/ryanodine receptor domain and SOCS box containing 1 (Spsb1), mRNA [NM_029035]
RP23-64F17.3	A_52_P254667	NM_001045534	NA	Mus musculus similar to bM64F17.3 (putative novel protein) (LOC433728), mRNA [NM_001045534]
SLC38A5	A_51_P400269	NM_172479	209837	Mus musculus solute carrier family 38, member 5 (Slc38a5), mRNA [NM_172479]
C330006P03RIK	A_52_P37991	AK049142	NA	Mus musculus ES cells cDNA, RIKEN full-length enriched library, clone:C330006P03 product:unclassifiable, full insert sequence [AK049142]
NRP1	A_51_P469285	NM_008737	18186	Mus musculus neuropilin 1 (Nrp1), mRNA [NM_008737]
MITD1	A_51_P303332	BC020137	69028	Mus musculus MIT, microtubule interacting and transport, domain containing 1, mRNA (cDNA clone MGC:28063 IMAGE:3709157), complete cds. [BC020137]
AK080781	A_52_P851862	AK080781	NA	Mus musculus 9.5 days embryo parthenogenote cDNA, RIKEN full-length enriched library, clone:B130045J22 product:unclassifiable, full insert sequence. [AK080781]
ITGAE	A_51_P352076	NM_008399	16407	Mus musculus integrin, alpha E, epithelial-associated (Itgae), transcript variant 1, mRNA [NM_008399]
AK048779	A_52_P747196	AK048779	NA	Mus musculus 0 day neonate cerebellum cDNA, RIKEN full-length enriched library, clone:C230063A09 product:unclassifiable, full insert sequence. [AK048779]
4930455C13RIK	A_52_P5579	AK015459	73990	Mus musculus adult male testis cDNA, RIKEN full-length enriched library, clone:4930455C13 product:unclassifiable, full insert sequence [AK015459]
ADM	A_51_P265571	NM_009627	11535	Mus musculus adrenomedullin (Adm), mRNA [NM_009627]
ALDOC	A_51_P220681	NM_009657	11676	Mus musculus aldolase 3, C isoform (Aldoc), mRNA [NM_009657]
4930452B06RIK	A_51_P295896	NM_028934	74430	Mus musculus RIKEN cDNA 4930452B06 gene (4930452B06Rik), mRNA [NM_028934]
DDAH2	A_51_P341177	NM_016765	51793	Mus musculus dimethylarginine dimethylaminohydrolase 2 (Ddah2), mRNA [NM_016765]
SLC25A25	A_52_P359088	NM_146118	227731	Mus musculus solute carrier family 25 (mitochondrial carrier, phosphate carrier), member 25 (Slc25a25), mRNA [NM_146118]
OLFR56	A_51_P459908	NM_010999	18356	Mus musculus olfactory receptor 56 (Olfr56), mRNA [NM_010999]
3110049J23RIK	A_52_P241619	NM_026085	67307	Mus musculus RIKEN cDNA 3110049J23 gene (3110049J23Rik), mRNA [NM_026085]
ARHGEF18	A_51_P394735	NM_133962	102098	Mus musculus rho/rac guanine nucleotide exchange factor (GEF) 18 (Arhgef18), mRNA [NM_133962]
COL14A1	A_51_P326529	NM_181277	12818	Mus musculus procollagen, type XIV, alpha 1 (Col14a1), mRNA [NM_181277]
CLIC4	A_52_P661565	NM_013885	29876	Mus musculus chloride intracellular channel 4 (mitochondrial) (Clic4), mRNA [NM_013885]
CORO2A	A_51_P281033	NM_178893	107684	Mus musculus coronin, actin binding protein 2A (Coro2a), mRNA [NM_178893]
CDKN2C	A_51_P513720	U19596	12580	Mus musculus Cdk4 and Cdk6 inhibitor p18 protein mRNA, complete cds. [U19596]
CXCL15	A_52_P820196	NM_011339	20309	Mus musculus chemokine (C-X-C motif) ligand 15 (Cxcl15), mRNA [NM_011339]
4833442J19RIK	A_52_P550613	AK044252	320204	Mus musculus adult retina cDNA, RIKEN full-length enriched library, clone:A930003K06 product:unclassifiable, full insert sequence [AK044252]
COCH	A_51_P135517	NM_007728	12810	Mus musculus coagulation factor C homolog (Limulus polyphemus) (Coch), mRNA [NM_007728]
HERC5	A_51_P169908	AK037442	67138	Mus musculus 16 days neonate thymus cDNA, RIKEN full-length enriched library, clone:A130019G07 product:unclassifiable, full insert sequence. [AK037442]
TMEM163	A_52_P30328	NM_028135	72160	Mus musculus transmembrane protein 163 (Tmem163), mRNA [NM_028135]
CLEC9A	A_51_P308394	AK036399	232414	Mus musculus adult male bone cDNA, RIKEN full-length enriched library, clone:9830005G06 product:hypothetical C-type lectin domain containing protein, full insert sequence [AK036399]
SPP1	A_51_P358765	NM_009263	20750	Mus musculus secreted phosphoprotein 1 (Spp1), mRNA [NM_009263]
A_52_P981179	A_52_P981179	A_52_P981179	NA	Unknown
RP23-64F17.3	A_52_P631726	NM_001045534	NA	Mus musculus similar to bM64F17.3 (putative novel protein) (LOC433728), mRNA [NM_001045534]
COL6A3	A_52_P479262	NM_009935	12835	Mus musculus procollagen, type VI, alpha 3 (Col6a3), mRNA [NM_009935]
SFRP2	A_51_P520849	NM_009144	20319	Mus musculus secreted frizzled-related protein 2 (Sfrp2), mRNA [NM_009144]
D930005D10RIK	A_51_P431894	NM_178702	231858	Mus musculus RIKEN cDNA D930005D10 gene (D930005D10Rik), mRNA [NM_178702]
FGF13	A_52_P154877	NM_010200	14168	ref|Mus musculus fibroblast growth factor 13 (Fgf13), mRNA [NM_010200]
4930478P22RIK	A_52_P603872	AK016658	74429	Mus musculus adult male testis cDNA, RIKEN full-length enriched library, clone:4933405A14 product:RIKEN cDNA 4933405A14 gene, full insert sequence [AK016658]
9630013D21RIK	A_52_P118706	AK080944	319743	Mus musculus 4 days neonate male adipose cDNA, RIKEN full-length enriched library, clone:B430215G09 product:unclassifiable, full insert sequence [AK080944]
TRIM59	A_51_P275808	NM_025863	66949	ref|Mus musculus tripartite motif-containing 59 (Trim59), mRNA [NM_025863]
RNF185	A_52_P325552	NM_145355	193670	Mus musculus ring finger protein 185 (Rnf185), mRNA [NM_145355]
RGS3	A_51_P211980	NM_019492	50780	Mus musculus regulator of G-protein signaling 3 (Rgs3), transcript variant 1, mRNA [NM_019492]
CHST2	A_52_P6057	AK048226	54371	Mus musculus 16 days embryo head cDNA, RIKEN full-length enriched library, clone:C130041E03 product:unclassifiable, full insert sequence [AK048226]
STEAP1	A_51_P484158	NM_027399	70358	Mus musculus six transmembrane epithelial antigen of the prostate 1 (Steap1), mRNA [NM_027399]
AK085773	A_52_P876207	AK085773	442801	Mus musculus 16 days neonate heart cDNA, RIKEN full-length enriched library, clone:D830007B20 product:unclassifiable, full insert sequence. [AK085773]
BC020078	A_52_P306965	BC020078	22436	Mus musculus similar to hypothetical protein MGC37588, mRNA (cDNA clone MGC:28125 IMAGE:3980327), complete cds. [BC020078]
ATP13A4	A_51_P323195	NM_172613	224079	Mus musculus ATPase type 13A4 (Atp13a4), mRNA [NM_172613]
FAP	A_52_P510387	AK051959	14089	Mus musculus 12 days embryo eyeball cDNA, RIKEN full-length enriched library, clone:D230024E06 product:fibroblast activation protein, full insert sequence. [AK051959]
ATP6V0D2	A_52_P71686	NM_175406	242341	Mus musculus ATPase, H+ transporting, lysosomal V0 subunit D2 (Atp6v0d2), mRNA [NM_175406]
2810408B13RIK	A_51_P230804	AK013043	76371	Mus musculus 10, 11 days embryo whole body cDNA, RIKEN full-length enriched library, clone:2810408B13 product:weakly similar to KRUPPEL-RELATED ZINC FINGER PROTEIN F80-M (HYPOTHETICAL 48.8 KDA PROTEIN) [Mus musculus], full insert sequence. [AK013043]
SPN	A_51_P302576	NM_009259	20737	ref|Mus musculus sialophorin (Spn), transcript variant 1, mRNA [NM_009259]
SLC6A12	A_51_P323812	NM_133661	14411	Mus musculus solute carrier family 6 (neurotransmitter transporter, betaine/GABA), member 12 (Slc6a12), mRNA [NM_133661]
ENSMUST00000152400	A_52_P682315	ENSMUST00000152400	22780	gb|Mus musculus adult male bone cDNA, RIKEN full-length enriched library, clone:9830147B08 product:unclassifiable, full insert sequence. [AK036657]
4921509E07RIK	A_51_P466298	NM_027597	70897	Mus musculus RIKEN cDNA 4921509E07 gene (4921509E07Rik), mRNA [NM_027597]
AF143539	A_52_P560141	AF143539	13136	Mus musculus decay accelerating factor (Daf) mRNA, alternative spliced product, partial cds. [AF143539]
MCOLN3	A_52_P333097	AK033008	171166	Mus musculus 12 days embryo male wolffian duct includes surrounding region cDNA, RIKEN full-length enriched library, clone:6720490O21 product:weakly similar to MUCOLIPIDIN [Homo sapiens], full insert sequence [AK033008]
AHR	A_51_P449133	NM_013464	11622	Mus musculus aryl-hydrocarbon receptor (Ahr), mRNA [NM_013464]
TBC1D10C	A_51_P267314	NM_178650	108995	ref|Mus musculus TBC1 domain family, member 10c (Tbc1d10c), mRNA [NM_178650]
CDKN2C	A_51_P513719	NM_007671	12580	Mus musculus cyclin-dependent kinase inhibitor 2C (p18, inhibits CDK4) (Cdkn2c), mRNA [NM_007671]
INPP4B	A_51_P225933	AK053554	234515	Mus musculus 0 day neonate eyeball cDNA, RIKEN full-length enriched library, clone:E130107I17 product:INOSITOL POLYPHOSPHATE 4-PHOSPHATASE TYPE II-ALPHA homolog [Rattus norvegicus], full insert sequence [AK053554]
PCDH12	A_52_P515769	NM_017378	53601	Mus musculus protocadherin 12 (Pcdh12), mRNA [NM_017378]
EGFR	A_52_P106259	NM_207655	13649	Mus musculus epidermal growth factor receptor (Egfr), transcript variant 1, mRNA [NM_207655]
HBB-Y	A_51_P350058	NM_008221	15135	Mus musculus hemoglobin Y, beta-like embryonic chain (Hbb-y), mRNA [NM_008221]
TMEM163	A_51_P343648	NM_028135	72160	Mus musculus transmembrane protein 163 (Tmem163), mRNA [NM_028135]
IFNA4	A_51_P355829	NM_010504	15967	Mus musculus interferon alpha 4 (Ifna4), mRNA [NM_010504]
A_52_P230609	A_52_P230609	A_52_P230609	68397	Unknown
IGF2BP2	A_51_P315682	NM_183029	319765	Mus musculus insulin-like growth factor 2 mRNA binding protein 2 (Igf2bp2), mRNA [NM_183029]
ANAPC1	A_52_P384594	AK090134	17222	Mus musculus nullipotent stem cell CRL-2070 NE cDNA, RIKEN full-length enriched library, clone:G431003J08 product:meiotic check point regulator, full insert sequence [AK090134]
STEAP2	A_52_P379631	NM_001103157	74051	ref|Mus musculus six transmembrane epithelial antigen of prostate 2 (Steap2), transcript variant 1, mRNA [NM_001103157]
4930438A08RIK	A_51_P137018	AK015331	NA	Mus musculus adult male testis cDNA, RIKEN full-length enriched library, clone:4930438A08 product:hypothetical FAD-linked reductases, C-terminal domain [AK015331]
SERINC5	A_51_P387205	NM_172588	218442	Mus musculus serine incorporator 5 (Serinc5), mRNA [NM_172588]
SLCO4C1	A_51_P445865	AV024403	NA	AV024403 Mus musculus adult C57BL [AV024403]
RP23-64F17.3	A_52_P315421	NM_001045534	NA	Mus musculus similar to bM64F17.3 (putative novel protein) (LOC433728), mRNA [NM_001045534]
SLCO4C1	A_52_P284821	NM_172658	227394	Mus musculus solute carrier organic anion transporter family, member 4C1 (Slco4c1), mRNA [NM_172658]
AK029272	A_52_P875725	AK029272	NA	Mus musculus 0 day neonate head cDNA, RIKEN full-length enriched library, clone:4832408I11 product:unclassifiable, full insert sequence. [AK029272]
TC1651772	A_52_P342015	TC1651772	NA	Q8C9D3_MOUSE (Q8C9D3) 3 days neonate thymus cDNA, RIKEN full-length enriched library, clone:A630086M08 product:RA8 homolog, partial (21%) [TC1651772]
E030011O05RIK	A_52_P307874	ENSMUST00000062899	319859	RIKEN cDNA E030011O05 gene [Source:MarkerSymbol;Acc:MGI:2442867] [ENSMUST00000062899]
CD226	A_52_P416331	NM_178687	225825	ref|Mus musculus CD226 antigen (Cd226), transcript variant 1, mRNA [NM_178687]
CYP1B1	A_52_P297822	AK016699	13078	Mus musculus adult male testis cDNA, RIKEN full-length enriched library, clone:4933406K16 product:cytochrome P450, 1b1, benz[a]anthracene inducible, full insert sequence. [AK016699]
BC015286	A_51_P436567	NM_198171	234669	Mus musculus cDNA sequence BC015286 (BC015286), mRNA [NM_198171]
SH2D4A	A_51_P454196	AK008803	72281	Mus musculus adult male stomach cDNA, RIKEN full-length enriched library, clone:2210402M20 product:hypothetical Src homology 2 (SH2) domain containing protein, full insert sequence. [AK008803]
BC015286	A_52_P627269	NM_198171	234669	Mus musculus cDNA sequence BC015286 (BC015286), mRNA [NM_198171]
EGFR	A_52_P5855	AK049452	13649	Mus musculus 7 days embryo whole body cDNA, RIKEN full-length enriched library, clone:C430014G08 product:unclassifiable, full insert sequence. [AK049452]
SCN3A	A_52_P210781	NM_018732	NA	Mus musculus sodium channel, voltage-gated, type III, alpha (Scn3a), mRNA [NM_018732]
BCL11B	A_52_P925277	NM_001079883	58208	Mus musculus B-cell leukemia/lymphoma 11B (Bcl11b), transcript variant 1, mRNA [NM_001079883]
GM5547	A_52_P708792	XR_104813	NA	ref|PREDICTED: Mus musculus predicted gene 5547 (Gm5547), partial miscRNA [XR_104813]
A_52_P461786	A_52_P461786	A_52_P461786	320589	Unknown
CRISPLD2	A_51_P501730	NM_030209	78892	Mus musculus cysteine-rich secretory protein LCCL domain containing 2 (Crispld2), mRNA [NM_030209]
BF135931	A_52_P422297	BF135931	NA	601781261F1 NCI_CGAP_Lu30 Mus musculus cDNA clone IMAGE:4009430 5'. [BF135931]
B3GNT3	A_51_P240760	NM_028189	72297	Mus musculus UDP-GlcNAc:betaGal beta-1,3-N-acetylglucosaminyltransferase 3 (B3gnt3), mRNA [NM_028189]
PDZK1	A_51_P261737	NM_021517	59020	Mus musculus PDZ domain containing 1 (Pdzk1), mRNA [NM_021517]
LARP2	A_52_P488252	AK136175	NA	Mus musculus in vitro fertilized eggs cDNA, RIKEN full-length enriched library, clone:7420469I18 product:hypothetical protein, full insert sequence. [AK136175]
KALRN	A_51_P215828	NM_177357	545156	ref|Mus musculus kalirin, RhoGEF kinase (Kalrn), transcript variant 1, mRNA [NM_177357]
TESC	A_52_P69955	NM_021344	57816	ref|Mus musculus tescalcin (Tesc), mRNA [NM_021344]
DCP2	A_52_P678833	AK152160	70640	Mus musculus bone marrow macrophage cDNA, RIKEN full-length enriched library, clone:I830052E14 product:mRNA-decapping enzyme (Decapping enzyme hDcp2) homolog [Homo sapiens], full insert sequence. [AK152160]
DPP4	A_52_P443578	NM_010074	13482	Mus musculus dipeptidylpeptidase 4 (Dpp4), mRNA [NM_010074]
CLEC4G	A_51_P145662	NM_029465	75863	Mus musculus C-type lectin domain family 4, member g (Clec4g), mRNA [NM_029465]
1600002O04RIK	A_52_P686322	AK166269	NA	Mus musculus mammary gland RCB-0526 Jyg-MC(A) cDNA, RIKEN full-length enriched library, clone:G830027E16 product:hypothetical protein, full insert sequence [AK166269]
IL1RAP	A_52_P207374	AK083209	16180	Mus musculus adult male hippocampus cDNA, RIKEN full-length enriched library, clone:C630028F01 product:Interleukin-1 receptor accessory protein precursor (IL-1 receptor accessory protein) (IL-1RAcP) homolog [Mus musculus], full insert sequence....
5730420B22RIK	A_52_P196232	AK034025	70561	Mus musculus adult male diencephalon cDNA, RIKEN full-length enriched library, clone:9330142K20 product:hypothetical Thioredoxin-like structure containing protein, full insert sequence. [AK034025]
ABCB1B	A_52_P92772	NM_011075	18669	Mus musculus ATP-binding cassette, sub-family B (MDR/TAP), member 1B (Abcb1b), mRNA [NM_011075]
SMARCA2	A_51_P504037	NM_011416	67155	Mus musculus SWI/SNF related, matrix associated, actin dependent regulator of chromatin, subfamily a, member 2 (Smarca2), transcript variant 1, mRNA [NM_011416]
B230217O12RIK	A_52_P258250	AK050742	320879	Mus musculus 9 days embryo whole body cDNA, RIKEN full-length enriched library, clone:D030014C21 product:unclassifiable, full insert sequence. [AK050742]
EMR4	A_51_P286357	NM_139138	52614	Mus musculus EGF-like module containing, mucin-like, hormone receptor-like sequence 4 (Emr4), mRNA [NM_139138]
FUT7	A_51_P445473	NM_013524	14347	ref|Mus musculus fucosyltransferase 7 (Fut7), transcript variant 1, mRNA [NM_013524]
AW552889	A_51_P352196	CO038890	NA	UI-M-AQ1-aec-e-03-0-UI.s1 NIH_BMAP_MHI_N Mus musculus cDNA clone UI-M-AQ1-aec-e-03-0-UI 3', mRNA sequence [CO038890]
ROBO2	A_52_P597791	BC055333	268902	Mus musculus roundabout homolog 2 (Drosophila), mRNA (cDNA clone MGC:65719 IMAGE:6409283), complete cds. [BC055333]
EIF2C1	A_52_P76402	BC027783	236511	Mus musculus eukaryotic translation initiation factor 2C, 1, mRNA (cDNA clone IMAGE:5344041), with apparent retained intron [BC027783]
MS4A4D	A_52_P211956	NM_025658	66607	Mus musculus membrane-spanning 4-domains, subfamily A, member 4D (Ms4a4d), mRNA [NM_025658]
IRF4	A_51_P514985	NM_013674	16364	Mus musculus interferon regulatory factor 4 (Irf4), mRNA [NM_013674]
NAP103072-1	A_52_P565015	NAP103072-1	NA	Unknown
SPIB	A_51_P276267	NM_019866	272382	Mus musculus Spi-B transcription factor (Spi-1/PU.1 related) (Spib), mRNA [NM_019866]
AK038076	A_52_P421779	AK038076	NA	Mus musculus 16 days neonate thymus cDNA, RIKEN full-length enriched library, clone:A130076G11 product:unclassifiable, full insert sequence. [AK038076]
SATB1	A_52_P110489	AK040502	20230	gb|Mus musculus 0 day neonate thymus cDNA, RIKEN full-length enriched library, clone:A430104A14 product:special AT-rich sequence binding protein 1, full insert sequence. [AK040502]
RYR3	A_52_P328350	NM_177652	NA	Mus musculus ryanodine receptor 3 (Ryr3), mRNA [NM_177652]
OSM	A_51_P291361	NM_001013365	18413	Mus musculus oncostatin M (Osm), mRNA [NM_001013365]
NAP103523-1	A_52_P334259	NAP103523-1	NA	Unknown
SYN2	A_51_P346491	BC085129	20965	Mus musculus synapsin II, mRNA (cDNA clone MGC:113746 IMAGE:5701861), complete cds. [BC085129]
BAIAP3	A_51_P356045	AK122358	545192	Mus musculus mRNA for mKIAA0734 protein [AK122358]
PAPPA	A_51_P340027	NM_021362	18491	Mus musculus pregnancy-associated plasma protein A (Pappa), mRNA [NM_021362]
SP5	A_51_P404193	NM_022435	64406	Mus musculus trans-acting transcription factor 5 (Sp5), mRNA [NM_022435]
NAP115274-1	A_52_P5263	NAP115274-1	NA	Unknown
2410076I21RIK	A_52_P338266	ENSMUST00000098674	NA	RIKEN cDNA 2410076I21 gene [Source:MarkerSymbol;Acc:MGI:1920923] [ENSMUST00000098674]
COL4A5	A_51_P216005	NM_007736	12830	Mus musculus procollagen, type IV, alpha 5 (Col4a5), mRNA [NM_007736]
IGSF10	A_51_P155843	XM_887155	242050	PREDICTED: Mus musculus immunoglobulin superfamily, member 10, transcript variant 2 (Igsf10), mRNA [XM_887155]
A_52_P290122	A_52_P290122	A_52_P290122	67596	Unknown
NFKBIA	A_51_P295192	NM_010907	18035	Mus musculus nuclear factor of kappa light chain gene enhancer in B-cells inhibitor, alpha (Nfkbia), mRNA [NM_010907]
AK038230	A_52_P258266	AK038230	NA	Mus musculus 16 days neonate thymus cDNA, RIKEN full-length enriched library, clone:A130088J11 product:unclassifiable, full insert sequence [AK038230]
1700018A04RIK	A_52_P115369	NR_029439	71307	ref|Mus musculus RIKEN cDNA 1700018A04 gene (1700018A04Rik), non-coding RNA [NR_029439]
DPP4	A_51_P467110	NM_010074	13482	Mus musculus dipeptidylpeptidase 4 (Dpp4), mRNA [NM_010074]
CXCR6	A_51_P412027	NM_030712	80901	Mus musculus chemokine (C-X-C motif) receptor 6 (Cxcr6), mRNA [NM_030712]
DOK7	A_51_P155458	BC089590	231134	Mus musculus docking protein 7, mRNA (cDNA clone MGC:107606 IMAGE:6759981), complete cds. [BC089590]
NAP027583-1	A_52_P599533	NAP027583-1	NA	Unknown
F2RL1	A_51_P455932	NM_007974	14063	ref|Mus musculus coagulation factor II (thrombin) receptor-like 1 (F2rl1), mRNA [NM_007974]
AK019053	A_51_P286431	AK019053	NA	Mus musculus adult male stomach cDNA, RIKEN full-length enriched library, clone:2210018M05 product:midline 1, full insert sequence. [AK019053]
RBPJL	A_52_P574759	NM_009036	19668	Mus musculus recombination signal binding protein for immunoglobulin kappa J region-like (Rbpjl), mRNA [NM_009036]
RHOV	A_51_P439584	NM_145530	228543	Mus musculus ras homolog gene family, member V (Rhov), mRNA [NM_145530]
EGFL6	A_52_P655687	NM_019397	54156	Mus musculus EGF-like-domain, multiple 6 (Egfl6), mRNA [NM_019397]
A_52_P158639	A_52_P158639	A_52_P158639	NA	Unknown
PITPNC1	A_51_P443857	NM_145823	71795	Mus musculus phosphatidylinositol transfer protein, cytoplasmic 1 (Pitpnc1), mRNA [NM_145823]
LRP2	A_52_P460882	NM_001081088	NA	Mus musculus low density lipoprotein receptor-related protein 2 (Lrp2), mRNA [NM_001081088]
4933409K07RIK	A_52_P251434	AK047126	108816	Mus musculus 10 days neonate cerebellum cDNA, RIKEN full-length enriched library, clone:B930024G13 product:hypothetical protein, full insert sequence. [AK047126]
PRAM1	A_52_P15910	NM_001002842	378460	Mus musculus PML-RAR alpha-regulated adaptor molecule 1 (Pram1), mRNA [NM_001002842]
HPXN	A_51_P325836	NM_017371	15458	Mus musculus hemopexin (Hpxn), mRNA [NM_017371]
TSKU	A_52_P85829	NM_001024619	244152	Mus musculus tsukushin (Tsku), mRNA [NM_001024619]
H2-AA	A_51_P119760	NM_010378	14960	Mus musculus histocompatibility 2, class II antigen A, alpha (H2-Aa), mRNA [NM_010378]
RPRML	A_52_P444946	NM_001033212	104582	Mus musculus reprimo-like (Rprml), mRNA [NM_001033212]
ROBO2	A_51_P418488	AK084163	268902	Mus musculus 12 days embryo eyeball cDNA, RIKEN full-length enriched library, clone:D230004I22 product:unclassifiable, full insert sequence. [AK084163]
SFRP4	A_51_P457196	NM_016687	20379	Mus musculus secreted frizzled-related sequence protein 4 (Sfrp4), mRNA [NM_016687]
DCHS1	A_51_P394558	XM_194371	233651	PREDICTED: Mus musculus dachsous 1 (Drosophila) (Dchs1), mRNA [XM_194371]
FOSL2	A_51_P507242	NM_008037	14284	Mus musculus fos-like antigen 2 (Fosl2), mRNA [NM_008037]
CD22	A_52_P466268	NM_009845	12483	Mus musculus CD22 antigen (Cd22), transcript variant 2, mRNA [NM_009845]
ORC1L	A_51_P356931	NM_011015	18392	Mus musculus origin recognition complex, subunit 1-like (S.cereviaiae) (Orc1l), transcript variant A, mRNA [NM_011015]
FGD2	A_52_P260994	NM_013710	26382	ref|Mus musculus FYVE, RhoGEF and PH domain containing 2 (Fgd2), transcript variant 2, mRNA [NM_013710]
C330023M02RIK	A_52_P4657	NM_172722	231713	Mus musculus RIKEN cDNA C330023M02 gene (C330023M02Rik), mRNA [NM_172722]
GNG8	A_51_P240136	NM_010320	14709	Mus musculus guanine nucleotide binding protein (G protein), gamma 8 subunit (Gng8), mRNA [NM_010320]

## Sheet: Table S5
Table S5: Genes correlated to pathogenicity early and late in infection.
Early/late correlated genes
symbol	probe ID	refseq	entrez ID	description
XLKD1	A_52_P686785	NM_053247	114332	Mus musculus extra cellular link domain-containing 1 (Xlkd1), mRNA [NM_053247]
C78409	A_52_P140881	BC089587	NA	Mus musculus expressed sequence C78409, mRNA (cDNA clone MGC:107595 IMAGE:6757541), complete cds. [BC089587]
TBC1D10C	A_51_P267314	NM_178650	108995	ref|Mus musculus TBC1 domain family, member 10c (Tbc1d10c), mRNA [NM_178650]
XLKD1	A_51_P155052	NM_053247	114332	Mus musculus extra cellular link domain-containing 1 (Xlkd1), mRNA [NM_053247]
CD22	A_51_P448140	NM_009845	12483	Mus musculus CD22 antigen (Cd22), transcript variant 2, mRNA [NM_009845]
IGH-6	A_52_P358360	AK088666	16019	Mus musculus 2 days neonate thymus thymic cells cDNA, RIKEN full-length enriched library, clone:E430023B15 product:immunoglobulin heavy chain 6 (heavy chain of IgM), full insert sequence. [AK088666]
E030011O05RIK	A_52_P307874	ENSMUST00000062899	319859	RIKEN cDNA E030011O05 gene [Source:MarkerSymbol;Acc:MGI:2442867] [ENSMUST00000062899]
AF143539	A_52_P560141	AF143539	13136	Mus musculus decay accelerating factor (Daf) mRNA, alternative spliced product, partial cds. [AF143539]
EGFR	A_52_P5855	AK049452	13649	Mus musculus 7 days embryo whole body cDNA, RIKEN full-length enriched library, clone:C430014G08 product:unclassifiable, full insert sequence. [AK049452]
ENSMUST00000152400	A_52_P682315	ENSMUST00000152400	22780	gb|Mus musculus adult male bone cDNA, RIKEN full-length enriched library, clone:9830147B08 product:unclassifiable, full insert sequence. [AK036657]
SPIB	A_51_P276267	NM_019866	272382	Mus musculus Spi-B transcription factor (Spi-1/PU.1 related) (Spib), mRNA [NM_019866]
MS4A1	A_51_P277683	M62541	12482	Mouse CD20 cell surface protein mRNA, complete cds. [M62541]
PRICKLE1	A_52_P503849	NM_001033217	106042	Mus musculus prickle like 1 (Drosophila) (Prickle1), mRNA [NM_001033217]
EDARADD	A_52_P643674	NM_133643	NA	ref|Mus musculus EDAR (ectodysplasin-A receptor)-associated death domain (Edaradd), mRNA [NM_133643]
KIF21B	A_52_P282500	NM_001039472	16565	ref|Mus musculus kinesin family member 21B (Kif21b), mRNA [NM_001039472]
MS4A1	A_52_P483336	NM_007641	12482	Mus musculus membrane-spanning 4-domains, subfamily A, member 1 (Ms4a1), mRNA [NM_007641]
CD79B	A_51_P342652	NM_008339	15985	Mus musculus CD79B antigen (Cd79b), mRNA [NM_008339]
SIGLECG	A_51_P305052	NM_172900	243958	Mus musculus sialic acid binding Ig-like lectin G (Siglecg), mRNA [NM_172900]
CD19	A_51_P318966	NM_009844	12478	Mus musculus CD19 antigen (Cd19), mRNA [NM_009844]
BCL11A	A_52_P82704	AK122557	14025	Mus musculus mRNA for mKIAA1809 protein. [AK122557]
ARL4A	A_51_P379976	NM_007487	11861	Mus musculus ADP-ribosylation factor-like 4A (Arl4a), transcript variant 1, mRNA [NM_007487]
FAIM3	A_51_P378298	NM_026976	69169	Mus musculus Fas apoptotic inhibitory molecule 3 (Faim3), mRNA [NM_026976]
HSPA1A	A_52_P304902	NM_010479	15511	Mus musculus heat shock protein 1A (Hspa1a), mRNA [NM_010479]
FUT7	A_51_P445473	NM_013524	14347	ref|Mus musculus fucosyltransferase 7 (Fut7), transcript variant 1, mRNA [NM_013524]
D930048N14RIK	A_52_P401614	BC075670	NA	Mus musculus RIKEN cDNA D930048N14 gene, mRNA (cDNA clone IMAGE:30549860), partial cds [BC075670]
FCRL1	A_51_P349221	NM_178165	229499	ref|Mus musculus Fc receptor-like 1 (Fcrl1), transcript variant 2, mRNA [NM_178165]
SLC10A6	A_51_P173678	NM_029415	75750	Mus musculus solute carrier family 10 (sodium/bile acid cotransporter family), member 6 (Slc10a6), mRNA [NM_029415]
AXUD1	A_52_P604629	NM_153287	215418	Mus musculus AXIN1 up-regulated 1 (Axud1), mRNA [NM_153287]
LY6D	A_51_P343517	NM_010742	17068	Mus musculus lymphocyte antigen 6 complex, locus D (Ly6d), mRNA [NM_010742]
CD22	A_52_P466268	NM_009845	12483	Mus musculus CD22 antigen (Cd22), transcript variant 2, mRNA [NM_009845]
TNFRSF13C	A_51_P457187	NM_028075	72049	Mus musculus tumor necrosis factor receptor superfamily, member 13c (Tnfrsf13c), mRNA [NM_028075]
EBF1	A_52_P531838	AK036716	13591	Mus musculus adult male bone cDNA, RIKEN full-length enriched library, clone:9830166E18 product:unclassifiable, full insert sequence. [AK036716]
NAP066348-1	A_52_P474528	NAP066348-1	NA	Unknown
MMP11	A_51_P293087	NM_008606	17385	Mus musculus matrix metallopeptidase 11 (Mmp11), mRNA [NM_008606]
BCL11A	A_51_P263004	NM_016707	14025	Mus musculus B-cell CLL/lymphoma 11A (zinc finger protein) (Bcl11a), mRNA [NM_016707]
ENSMUST00000103424	A_51_P266248	ENSMUST00000103424	NA	Immunoglobulin heavy chain C gene segment [Source:IMGT/GENE_DB;Acc:IGHD] [ENSMUST00000103424]
TSPAN32	A_52_P474775	NM_020286	27027	Mus musculus tetraspanin 32 (Tspan32), mRNA [NM_020286]
EG232801	A_51_P364185	NM_001081239	NA	Mus musculus predicted gene, EG232801 (EG232801), mRNA [NM_001081239]
HSPA1A	A_51_P117952	NM_010479	193740	Mus musculus heat shock protein 1A (Hspa1a), mRNA [NM_010479]
BANK1	A_52_P277104	NM_001033350	242248	Mus musculus B-cell scaffold protein with ankyrin repeats 1 (Bank1), mRNA [NM_001033350]
AK080781	A_52_P851862	AK080781	NA	Mus musculus 9.5 days embryo parthenogenote cDNA, RIKEN full-length enriched library, clone:B130045J22 product:unclassifiable, full insert sequence. [AK080781]
AY344585	A_52_P681016	AY344585	100126879	Mus musculus hypothetical protein (Arzc) mRNA, complete cds. [AY344585]
MBD1	A_51_P143224	NM_013594	17190	Mus musculus methyl-CpG binding domain protein 1 (Mbd1), mRNA [NM_013594]
NFKBIA	A_51_P295192	NM_010907	18035	Mus musculus nuclear factor of kappa light chain gene enhancer in B-cells inhibitor, alpha (Nfkbia), mRNA [NM_010907]
FCRLA	A_51_P154485	NM_145141	98752	Mus musculus Fc receptor-like A (Fcrla), mRNA [NM_145141]
HSPA1A	A_52_P82741	NM_010479	193740	Mus musculus heat shock protein 1A (Hspa1a), mRNA [NM_010479]
ROBO2	A_51_P418488	AK084163	268902	Mus musculus 12 days embryo eyeball cDNA, RIKEN full-length enriched library, clone:D230004I22 product:unclassifiable, full insert sequence. [AK084163]
2010309G21RIK	A_51_P235015	AK008551	70018	Mus musculus adult male small intestine cDNA, RIKEN full-length enriched library, clone:2010309G21 product:Mus musculus germline J and C regions of immuoglobulin lambda-2 and germline J and C regions of the immuoglobulin lambda-4 pseudo-gene, full in...
ELOVL1	A_51_P120305	NM_019422	54325	Mus musculus elongation of very long chain fatty acids (FEN1/Elo2, SUR4/Elo3, yeast)-like 1 (Elovl1), transcript variant 2, mRNA [NM_019422]
2510048L02RIK	A_51_P378932	NM_025977	67119	Mus musculus RIKEN cDNA 2510048L02 gene (2510048L02Rik), mRNA [NM_025977]
KIF21B	A_52_P614303	NM_001039472	16565	ref|Mus musculus kinesin family member 21B (Kif21b), mRNA [NM_001039472]
AK051522	A_52_P1068216	AK051522	NA	Mus musculus 12 days embryo spinal ganglion cDNA, RIKEN full-length enriched library, clone:D130054J23 product:unclassifiable, full insert sequence. [AK051522]
DDIT4	A_51_P245796	NM_029083	74747	Mus musculus DNA-damage-inducible transcript 4 (Ddit4), mRNA [NM_029083]
EPOR	A_51_P435339	NM_010149	13857	Mus musculus erythropoietin receptor (Epor), mRNA [NM_010149]
